# Supplementary material for: Shark discards in selective and mixed-species pelagic longline fisheries
Source: PLoS One. 2020 Aug 31;15(8):e0238595. doi: 10.1371/journal.pone.0238595 (PMC7458300; doi:10.1371/journal.pone.0238595)
Supplement: S1 Data — (XLSX) [file pone.0238595.s005.xlsx]

## Sheet: Meta_data
Notes:
Each row is an individual longline set.
Vessel_ID	The vessel code used to distinguish between vessels
Area_no	Area (Fishing areas from Fig 1)
1	West
2	Southwest
3	South
4	East
Date	The date the longline was set
	Other shark species used
	Main species used in analyses
_no	The total number of a species caught
_kg	The total weight of a species caught
Species code	Name
BET	Bigeye tuna
YFT	Yellowfin tuna
SWO	Swordfish
SMA	Shortfin mako
BSH	Blue shark
SKX	Sharks, rays, skates, etc. nei
THR	Thresher sharks nei
BRO	Copper shark
DUS	Dusky shark
OCS	Oceanic whitetip shark
SPN	Hammerhead sharks nei
CCE	Bull shark
GAG	Tope shark
TIG	Tiger shark
RSK	Requiem sharks nei

## Sheet: DEFF_2013_2015_data
Vessel_ID	Date	Year	Month	Month_Name	Area	Hooks_set	BET_no	BET_kg	YFT_no	YFT_kg	SWO_no	SWO_kg	SMA_no	SMA_kg	BSH_no	BSH_kg	SKX_no	SKX_kg	THR_no	THR_kg	BRO_no	BRO_kg	DUS_no	DUS_kg	OCS_no	OCS_kg	SPN_no	SPN_kg	CCE_no	CCE_kg	GAG_no	GAG_gh	TIG_no	TIG_kg	RSK_no	RSK_kg
69	2013-02-06	2013	2	FEB	4	1650	2	74	6	272	12	500	1	40
69	2013-02-07	2013	2	FEB	4	1650	1	19	3	134	4	169
69	2013-02-08	2013	2	FEB	4	1650			4	115	6	278
69	2013-02-09	2013	2	FEB	4	1250	2	53			3	185
69	2013-02-10	2013	2	FEB	4	1650	7	202	10	492	8	454
69	2013-02-11	2013	2	FEB	4	1650	5	200	8	389	3	231
69	2013-02-12	2013	2	FEB	4	1650	3	103	8	300	1	18
69	2013-02-13	2013	2	FEB	4	1650	10	250	3	91	11	450
8	2013-02-08	2013	2	FEB	4	1500	4	71	2	81	9	304
8	2013-02-10	2013	2	FEB	4	1500	2	30	1	48	6	202
8	2013-02-12	2013	2	FEB	4	1500	7	200	10	510	2	60
8	2013-02-13	2013	2	FEB	4	1500	11	390	5	239	6	205
8	2013-02-14	2013	2	FEB	4	1500	7	295	2	85	3	65
8	2013-02-17	2013	2	FEB	4	1500	8	235	6	291	4	134
8	2013-02-18	2013	2	FEB	4	1500	8	233	2	261	4	112
8	2013-02-19	2013	2	FEB	4	1500	4	201	12	552	2	80
72	2013-03-29	2013	3	MAR	4	1500	27	720	4	169	9	384	1	80	5	110
72	2013-03-30	2013	3	MAR	4	1500	21	451	3	185	5	223	2	70	2	40
72	2013-03-31	2013	3	MAR	4	1500	14	330	2	105	5	200	1	20	4	100
72	2013-04-01	2013	4	APR	4	1600	15	335	2	125	15	584	1	40	2	40
72	2013-04-02	2013	4	APR	4	1600	9	246	7	363	13	421	1	40	8	160
72	2013-04-03	2013	4	APR	4	1600	20	520	3	143	15	603	1	15	2	40
72	2013-04-06	2013	4	APR	4	1600	2	54	1	68	1	50	1	18	8	160
72	2013-03-09	2013	3	MAR	4	1500	14	335	2	90	9	300			11	230
72	2013-03-11	2013	3	MAR	4	1500	13	300	2	85	4	215	2	120
72	2013-03-12	2013	3	MAR	4	1500	10	173	2	110	6	245	1	40	7	160
72	2013-03-13	2013	3	MAR	4	1500	12	289			3	125			10	200
72	2013-03-15	2013	3	MAR	4	1500	15	371	4	179	10	443			12	180
72	2013-03-16	2013	3	MAR	4	1500	18	350	9	415	11	485	1	40	12	220
72	2013-03-18	2013	3	MAR	4	1500	13	282	2	110	16	495			8	140
72	2013-03-19	2013	3	MAR	4	1500	13	236	2	93	10	375			3	60
72	2013-02-21	2013	2	FEB	4	1200	12	242	2	92	7	220			10	120
72	2013-02-22	2013	2	FEB	4	1200	8	158	6	250	7	212			5	70
72	2013-02-23	2013	2	FEB	4	1200	10	332	10	444	12	560	2	110	5	70
72	2013-02-24	2013	2	FEB	4	1200	20	470	5	230	15	750			11	140
72	2013-02-25	2013	2	FEB	4	1500	18	394	4	150					4	60
72	2013-02-27	2013	2	FEB	4	1200	17	399	4	165	2	70
72	2013-02-28	2013	2	FEB	4	1000	6	168	4	160	5	138	1	80	12	150
72	2013-03-02	2013	3	MAR	4	1500	39	932	9	355	15	676	1	60	12	150
99	2013-01-19	2013	1	JAN	4	1650	3	105	2	100	16	720
99	2013-01-20	2013	1	JAN	4	1650	8	300			20	893
99	2013-01-21	2013	1	JAN	4	1650	6	210	3	150	7	275
99	2013-01-22	2013	1	JAN	4	1500	7	245	1	45	12	740
99	2013-01-23	2013	1	JAN	4	1650	10	235	3	140	18	765
99	2013-01-24	2013	1	JAN	4	1500	7	185	1	40	16	660
99	2013-01-25	2013	1	JAN	4	1650	5	110	2	120	6	330
99	2013-01-26	2013	1	JAN	4	1500	7	160			11	440
99	2013-01-27	2013	1	JAN	4	1650	7	200	4	120	10	435
99	2013-01-28	2013	1	JAN	4	1650	8	290	2	120	9	310
99	2013-01-29	2013	1	JAN	4	1650	8	250	9	465	4	100
69	2013-01-24	2013	1	JAN	4	1650	8	260	3	108	13	500	1	30
69	2013-01-25	2013	1	JAN	4	1650	6	100	2	91	8	200	1	40
69	2013-01-26	2013	1	JAN	4	1250	1	31	2	102	6	221
69	2013-01-27	2013	1	JAN	4	1650	15	270	12	590	7	272
69	2013-01-29	2013	1	JAN	4	1500	11	380	3	144	8	312
69	2013-01-30	2013	1	JAN	4	1650	11	300	7	279	8	300
69	2013-02-23	2013	2	FEB	4	1650	10	220	4	161	9	320
69	2013-02-24	2013	2	FEB	4	1650	11	220	5	238	8	379
69	2013-02-25	2013	2	FEB	4	1650	14	320	2	70	3	80	1	50
69	2013-02-26	2013	2	FEB	4	1650	9	200	2	91	6	291
69	2013-02-28	2013	2	FEB	4	1650	14	250	2	86	11	400
69	2013-03-01	2013	3	MAR	4	1650	11	220	3	147	7	200
69	2013-03-03	2013	3	MAR	4	1250	5	206	2	96	7	220
69	2013-03-04	2013	3	MAR	4	1650	3	58			11	240
69	2013-03-05	2013	3	MAR	4	1690	11	250	1	24	5	180
69	2013-03-06	2013	3	MAR	4	1650					1	26
69	2013-03-07	2013	3	MAR	4	1650	8	210
8	2013-02-26	2013	2	FEB	4	1350	13	321	1	61	5	198
8	2013-02-27	2013	2	FEB	4	1350	9	227	1	54	5	167
8	2013-03-01	2013	3	MAR	4	1350	2	30	2	98	10	326
8	2013-03-02	2013	3	MAR	4	1350	3	77	8	414	11	454
8	2013-03-03	2013	3	MAR	4	1350	5	124	2	96	5	151
8	2013-03-04	2013	3	MAR	4	1350	4	103	4	159	10	390
8	2013-03-05	2013	3	MAR	4	1350	4	80	1	48	5	245
8	2013-03-07	2013	3	MAR	4	1350	10	341	2	101	11	366
8	2013-03-08	2013	3	MAR	4	1350	3	100	3	152	7	232
99	2013-03-04	2013	3	MAR	4	1500	7	210			14	625
99	2013-03-05	2013	3	MAR	4	650	5	120
99	2013-03-06	2013	3	MAR	4	1500	2	40			8	240
100	2013-01-11	2013	1	JAN	4	1250							7	280
69	2013-04-21	2013	4	APR	4	1650	25	850	3	176	11	600
69	2013-04-22	2013	4	APR	4	1100	18	350	1	28	2	86
69	2013-04-23	2013	4	APR	4	1650	25	750	3	137	13	520
69	2013-04-24	2013	4	APR	4	1650	13	570	4	244	7	260	2	60
69	2013-04-25	2013	4	APR	4	1650	26	800	3	183	11	500
69	2013-04-26	2013	4	APR	4	1650	33	877	3	190	8	407
69	2013-04-27	2013	4	APR	4	1650	28	650	3	197	5	170	1	30
69	2013-04-28	2013	4	APR	4	1650	21	500			3	98	1	50
69	2013-04-06	2013	4	APR	4	1650	11	400	4	210	5	100	1	40
69	2013-04-07	2013	4	APR	4	1650	10	350	2	101
69	2013-04-08	2013	4	APR	4	1650	8	220			1	35
69	2013-04-09	2013	4	APR	4	1650	3	150	1	37	1	23
8	2013-03-19	2013	3	MAR	4	1500	1	31			4	110
8	2013-03-21	2013	3	MAR	4	1500	3	66			7	263
8	2013-03-22	2013	3	MAR	4	1500	12	290			7	388
8	2013-03-23	2013	3	MAR	4	1500	4	102	2	71	4	169
8	2013-03-24	2013	3	MAR	4	1500	7	151	4	265	10	300
8	2013-03-25	2013	3	MAR	4	1500	15	273	1	37	2	40
8	2013-03-26	2013	3	MAR	4	1500	15	427	3	179	4	133	1	70
8	2013-03-27	2013	3	MAR	4	1500	14	375	4	216	1	42	1	50
8	2013-03-28	2013	3	MAR	4	1500	11	349	1	61	1	20
8	2013-03-29	2013	3	MAR	4	1500	4	156	4	265	2	46
8	2013-03-30	2013	3	MAR	4	1500	6	102	7	434	1	20	1	70
69	2013-03-24	2013	3	MAR	4	1550	14	300	1	54	1	15
69	2013-03-25	2013	3	MAR	4	1650	8	200	3	200
69	2013-03-26	2013	3	MAR	4	1650	9	300	2	122	7	250	1	50
69	2013-03-27	2013	3	MAR	4	1650	17	300	3	155
99	2013-03-20	2013	3	MAR	4	1650	6	225			9	305
99	2013-03-21	2013	3	MAR	4	1650	2	65	2	55	7	245
99	2013-03-22	2013	3	MAR	4	1650	2	60	1	65	9	345
99	2013-03-24	2013	3	MAR	4	1650	9	175	2	71	6	290
99	2013-03-25	2013	3	MAR	4	1650	12	300	2	80	4	205
99	2013-03-26	2013	3	MAR	4	1650	8	275	2	130	2	75
72	2013-04-28	2013	4	APR	4	1700	9	214	3	132	10	368	1	20	4	70
72	2013-04-29	2013	4	APR	4	1700	16	490	2	92	12	483	7	150	10	200
72	2013-04-30	2013	4	APR	4	1700	15	483	2	94	12	687	2	40	7	140
72	2013-05-02	2013	5	MAY	4	1700	1	42	1	45	8	407	1	24	9	140
72	2013-05-03	2013	5	MAY	4	1700	6	245	1	48	18	758	2	40	10	170
72	2013-05-04	2013	5	MAY	4	1700	8	231	1	56	14	588	3	60	4	80
72	2013-05-05	2013	5	MAY	4	1700	12	360	2	110	10	483	3	70	5	100
72	2013-05-06	2013	5	MAY	4	1700	10	348	4	225	11	490	3	50	3	45
72	2013-05-07	2013	5	MAY	4	1700	21	584	1	49	10	381			3	40
72	2013-05-08	2013	5	MAY	4	1700	14	399	1	37	7	348	1	20	6	90
72	2013-05-13	2013	5	MAY	4	1700	8	217	1	38	17	760	2	40	13	220
72	2013-05-14	2013	5	MAY	4	1700	7	170	6	280	9	386	1	15	4	75
72	2013-05-15	2013	5	MAY	4	1700	13	469	6	271	8	366	2	30	6	120
72	2013-05-16	2013	5	MAY	4	1700	15	312	4	249	8	285			5	85
72	2013-05-17	2013	5	MAY	4	1700	8	195	1	45	12	530			8	140
72	2013-05-18	2013	5	MAY	4	1700	7	207	2	122	8	373	1	15	7	100
72	2013-05-19	2013	5	MAY	4	1700	14	307	2	97	9	543			5	90
72	2013-05-20	2013	5	MAY	4	1700	9	212	3	146	9	481			3	60
72	2013-05-21	2013	5	MAY	4	1700	15	323	5	221	12	432	1	20	4	40
72	2013-05-22	2013	5	MAY	4	1700	20	423	8	389	11	544			4	70
69	2013-05-22	2013	5	MAY	4	1560	15	380	2	131	3	77
69	2013-05-23	2013	5	MAY	4	1600	17	536	2	97	7	272	1	30
69	2013-05-24	2013	5	MAY	4	1600	16	505	2	122	6	197
69	2013-05-25	2013	5	MAY	4	1560	25	717	1	68	1	18	1	30
69	2013-05-26	2013	5	MAY	4	1560	18	553	4	189	4	261	1	30	4	80
69	2013-05-27	2013	5	MAY	4	1560	13	495	1	70	7	374			3	60
69	2013-05-28	2013	5	MAY	4	1560	15	442	8	429					4	80
69	2013-05-29	2013	5	MAY	4	1560	35	1252	2	108	15	587
69	2013-05-30	2013	5	MAY	4	1560	4	150	3	178	7	369
69	2013-05-31	2013	5	MAY	4	1560	19	427	1	54	8	235
69	2013-06-06	2013	6	JUN	4	1500	5	146	1	28	3	102
69	2013-06-07	2013	6	JUN	4	1450	3	108			1	28
69	2013-06-11	2013	6	JUN	4	1650	9	193	2	122	21	1102
69	2013-06-12	2013	6	JUN	4	1650	9	177	1	43	26	1150	2	240
69	2013-06-13	2013	6	JUN	4	1300	23	524			12	485
69	2013-06-14	2013	6	JUN	4	1210	6	132	1	54	9	464
69	2013-06-15	2013	6	JUN	4	1650	4	81			11	641	1	40
69	2013-06-16	2013	6	JUN	4	1230	4	171	1	48	1	67
69	2013-06-17	2013	6	JUN	4	1560	24	553	1	61	6	258
69	2013-06-18	2013	6	JUN	4	1610	14	518	1	37	12	470
69	2013-06-19	2013	6	JUN	4	1650	21	709	3	183	7	304
99	2013-05-15	2013	5	MAY	4	1650	27	717	2	90	5	160
99	2013-05-22	2013	5	MAY	4	1150	3	155	2	165
99	2013-05-23	2013	5	MAY	4	1500	3	60	5	300	1	30
99	2013-05-24	2013	5	MAY	4	1500	22	495	7	445	3	95
99	2013-05-25	2013	5	MAY	4	1600	16	485	3	165	4	160
99	2013-05-26	2013	5	MAY	4	1200	19	630	3	150	2	135
99	2013-05-27	2013	5	MAY	4	1500	9	310	3	185	2	75
99	2013-05-28	2013	5	MAY	4	900	13	515	5	290	2	65
99	2013-05-29	2013	5	MAY	4	1500	18	550	1	45	5	230
99	2013-05-30	2013	5	MAY	4	1500	12	390	2	115	3	105
99	2013-05-31	2013	5	MAY	4	1500	5	180	3	165
99	2013-06-12	2013	6	JUN	4	1350	16	410			4	160
99	2013-06-13	2013	6	JUN	4	1500	16	420	1	60	8	300	1	30
99	2013-06-15	2013	6	JUN	4	1500	8	200	1	50	7	365
99	2013-06-16	2013	6	JUN	4	1500	9	300			6	285
99	2013-06-17	2013	6	JUN	4	1500	11	320	3	190	11	625
99	2013-06-18	2013	6	JUN	4	1500	9	345	2	120	2	105
99	2013-06-19	2013	6	JUN	4	1500	7	195	5	280	7	435
99	2013-06-20	2013	6	JUN	4	1500	16	450	7	365	8	395
99	2013-06-21	2013	6	JUN	4	900	12	200	5	270	3	110
99	2013-06-22	2013	6	JUN	4	1500	12	250	6	290
8	2013-06-11	2013	6	JUN	4	1500	23	520	2	85	4	150			9	180
8	2013-06-12	2013	6	JUN	4	1500	31	562			2	40			3	60
8	2013-06-13	2013	6	JUN	4	1500	17	391	2	91	3	202	1	50	5	100
8	2013-06-15	2013	6	JUN	4	1500	15	385	2	122	12	504			6	120
8	2013-06-16	2013	6	JUN	4	1500	10	217	2	104	14	771	1	30	13	260
8	2013-06-17	2013	6	JUN	4	1500	18	397	8	440	22	1105			9	180
8	2013-06-18	2013	6	JUN	4	1500	17	376	3	176	16	824	1	30	6	120
8	2013-06-19	2013	6	JUN	4	1500	13	198	6	292	9	619	1	10	14	280
8	2013-06-20	2013	6	JUN	4	1500	9	157	4	227	13	828			4	80
8	2013-05-29	2013	5	MAY	4	1500	12	170	5	307	6	132			8	160
8	2013-05-30	2013	5	MAY	4	1500	19	450	7	393	7	290	2	80	6	120
8	2013-05-31	2013	5	MAY	4	1500	18	482			5	359			9	180
8	2013-06-03	2013	6	JUN	4	1500	9	401			2	60			2	40
8	2013-06-04	2013	6	JUN	4	1500	7	270	2	98	3	73			10	200
8	2013-06-05	2013	6	JUN	4	1500	23	707			5	200			4	80
8	2013-06-06	2013	6	JUN	4	1500	22	560	1	68	11	400			4	80
8	2013-06-07	2013	6	JUN	4	1500	23	350	1	54	4	170			8	160
8	2013-05-14	2013	5	MAY	4	1500	5	242			2	82	1	40	3	60
8	2013-05-15	2013	5	MAY	4	1500	16	279			4	158			2	40
8	2013-05-16	2013	5	MAY	4	1500	3	168	3	159					6	120
8	2013-05-17	2013	5	MAY	4	1500	24	395			12	382			5	100
8	2013-05-18	2013	5	MAY	4	1500	6	158	3	137	3	69			8	160
8	2013-05-20	2013	5	MAY	4	1500	24	571	11	603	1	39			8	160
8	2013-05-21	2013	5	MAY	4	1500	25	596	10	564	2	65			7	140
8	2013-05-22	2013	5	MAY	4	1500	14	233	10	557	2	61			10	200
8	2013-05-23	2013	5	MAY	4	1200	6	137	3	150					2	40
8	2013-05-25	2013	5	MAY	4	1200			36	570	1	28	1	50	11	220
8	2013-04-19	2013	4	APR	4	1500									1	15
8	2013-04-23	2013	4	APR	4	1500	16	446	3	183	5	151			7	105
8	2013-04-24	2013	4	APR	4	1500	20	435	3	183	4	134			3	45
8	2013-04-25	2013	4	APR	4	1500	2	50
8	2013-04-26	2013	4	APR	4	1500	26	590			4	120			6	90
8	2013-04-27	2013	4	APR	4	1500	25	770	2	136	6	216
8	2013-04-28	2013	4	APR	4	1500	24	585			4	123
8	2013-04-29	2013	4	APR	4	1500	23	540	2	136	2	188
8	2013-04-30	2013	4	APR	4	1500	32	800	3	173	2	135
8	2013-05-01	2013	5	MAY	4	1500	21	460	1	61	7	506
8	2013-05-02	2013	5	MAY	4	1500	13	244	2	122	8	353
69	2013-05-07	2013	5	MAY	4	1650	31	763	1	61	6	354
69	2013-05-08	2013	5	MAY	4	1400	4	81	1	61	4	140
69	2013-05-09	2013	5	MAY	4	1400	6	169			2	78			4	80
69	2013-05-10	2013	5	MAY	4	1560	5	139	1	61	8	300			3	60
69	2013-05-11	2013	5	MAY	4	1650	14	404	8	355	7	289			8	160
69	2013-05-12	2013	5	MAY	4	1650	13	382			5	212			9	180
69	2013-05-13	2013	5	MAY	4	1650	9	240			4	124
69	2013-05-15	2013	5	MAY	4	1400	3	84	3	186	4	127	1	30	1	20
69	2013-05-16	2013	5	MAY	4	1540	14	366	2	131	6	329			3	60
69	2013-05-17	2013	5	MAY	4	1560	21	661	1	68	9	590			7	140
69	2013-05-18	2013	5	MAY	4	1480	9	235	1	68	3	108
69	2013-07-28	2013	7	JUL	4	1200	29	660	10	575	19	890
69	2013-07-29	2013	7	JUL	4	1000	16	486	10	560	7	450
8	2013-08-03	2013	8	AUG	4	1500	6	132	5	243	12	508			12	240
8	2013-08-04	2013	8	AUG	4	1500	6	130	2	102	8	294			7	140
8	2013-08-05	2013	8	AUG	4	1500	12	284			2	58			13	260
99	2013-09-13	2013	9	SEP	4	1150	1	25			4	200
99	2013-09-14	2013	9	SEP	4	1500	9	190	3	165	7	375
99	2013-09-15	2013	9	SEP	4	1500	2	50	3	125	3	150
99	2013-09-16	2013	9	SEP	4	1500	6	170	2	125	17	1000	1	25
99	2013-09-22	2013	9	SEP	4	1500	7	155	9	445	4	205
99	2013-09-23	2013	9	SEP	4	1500	8	205	5	225	8	525
99	2013-09-24	2013	9	SEP	4	1500	1	20	3	110	12	885
99	2013-09-25	2013	9	SEP	4	1500	2	50	5	240	10	590
69	2013-09-13	2013	9	SEP	4	1200	2	60			6	325
69	2013-09-15	2013	9	SEP	4	1200	8	249	3	140	2	80	1	25
69	2013-09-16	2013	9	SEP	4	1200	4	130	4	160	7	410	1	30
69	2013-09-17	2013	9	SEP	4	1200	7	223	2	120	9	400
69	2013-09-18	2013	9	SEP	4	1200	6	115	1	60	7	450
69	2013-09-20	2013	9	SEP	4	900	2	55	1	35	2	160	1	30
69	2013-09-21	2013	9	SEP	4	1000	8	185	14	675	7	495	2	40
69	2013-09-22	2013	9	SEP	4	1350	5	110	2	140	5	315
69	2013-09-24	2013	9	SEP	4	1200	8	215	1	60	18	780
69	2013-09-25	2013	9	SEP	4	1350	2	30	3	150	11	630
8	2013-07-10	2013	7	JUL	4	1500	23	507	4	251	18	920			2	40
8	2013-07-11	2013	7	JUL	4	1500	22	528	2	136	19	953			6	120
8	2013-07-12	2013	7	JUL	4	1500	8	250	2	111	18	864			6	120
8	2013-07-13	2013	7	JUL	4	1500	17	259	1	54	13	533			4	80
8	2013-07-14	2013	7	JUL	4	1500	13	270			26	1271			3	60
8	2013-07-15	2013	7	JUL	4	1500	19	315	3	166	17	955			6	120
8	2013-07-16	2013	7	JUL	4	1500	30	571	3	190	11	547			3	60
8	2013-07-17	2013	7	JUL	4	1500	23	463	3	139	7	350	1	15	5	100
8	2013-07-21	2013	7	JUL	4	1500	48	1600	20	827	8	460	1	40	7	140
8	2013-07-22	2013	7	JUL	4	1500	20	619	16	654	3	217	1	40	8	160
8	2013-07-23	2013	7	JUL	4	1500	22	815	23	916	3	182			11	220
8	2013-07-24	2013	7	JUL	4	1200	10	274	70	1924	2	67	1	50	7	140
8	2013-07-26	2013	7	JUL	4	1200	17	635	35	818	1	43			1	20
8	2013-07-27	2013	7	JUL	4	1500	22	640	12	513	12	836			6	120
8	2013-07-29	2013	7	JUL	4	1500	31	861	9	319	11	492	1	25	3	60
8	2013-07-30	2013	7	JUL	4	1500	30	583	8	332	5	207	2	70
69	2013-06-24	2013	6	JUN	4	1540	27	863	5	287	5	202	1	30
69	2013-06-25	2013	6	JUN	4	1420	18	544	9	490	1	84	1	30
69	2013-06-26	2013	6	JUN	4	1560	18	586	10	565	3	102	1	30
69	2013-06-27	2013	6	JUN	4	1470	4	127	6	301	5	328
69	2013-06-28	2013	6	JUN	4	1470	1	54	1	43	6	270
69	2013-06-29	2013	6	JUN	4	1480	5	135	13	474	5	351
69	2013-06-30	2013	6	JUN	4	1510	7	245	6	226	2	60
69	2013-07-01	2013	7	JUL	4	1560	14	350	1	54	3	137
69	2013-07-02	2013	7	JUL	4	1610	19	494	6	281	14	573
69	2013-07-03	2013	7	JUL	4	1580	11	277	3	128	22	1301
69	2013-07-07	2013	7	JUL	4	1540	24	535	1	54	7	362
69	2013-07-08	2013	7	JUL	4	1320	15	354	2	98	13	731
69	2013-07-09	2013	7	JUL	4	1380	21	602	2	105	14	672	1	20
69	2013-07-10	2013	7	JUL	4	1380	39	1013			7	278
69	2013-07-11	2013	7	JUL	4	1420	21	572	3	165	12	495
69	2013-07-12	2013	7	JUL	4	1530	45	890	5	300	14	975
69	2013-07-13	2013	7	JUL	4	1320	22	510	4	220	13	810
69	2013-07-18	2013	7	JUL	4	1480	16	403	10	445	11	510
69	2013-07-20	2013	7	JUL	4	1000	3	48	9	440	6	305
69	2013-07-20	2013	7	JUL	4	1510	44	845	4	250	10	490
69	2013-07-21	2013	7	JUL	4	1120	27	555	4	185	5	248
69	2013-07-22	2013	7	JUL	4	1210	40	925	7	380	3	155
69	2013-07-23	2013	7	JUL	4	1250	35	789	12	590	21	1280
69	2013-07-24	2013	7	JUL	4	1200	37	915	18	900	6	375
69	2013-08-01	2013	8	AUG	4	900	10	196	4	200	10	585
69	2013-08-01	2013	8	AUG	4	1350	9	180	2	85	5	115	1	15
69	2013-08-02	2013	8	AUG	4	1350	4	89	10	500	3	180	2	40
69	2013-08-03	2013	8	AUG	4	1200	4	79			4	150
69	2013-08-04	2013	8	AUG	4	1350	4	110	8	445	5	345
69	2013-08-05	2013	8	AUG	4	1350			5	285	6	400
69	2013-08-06	2013	8	AUG	4	1350	4	78	1	65	5	315
69	2013-08-17	2013	8	AUG	4	1500	27	620	8	370	6	265
69	2013-08-18	2013	8	AUG	4	1000	8	265	6	265	5	385
69	2013-08-19	2013	8	AUG	4	1225	22	610	6	285	3	240	2	45
69	2013-08-20	2013	8	AUG	4	700	16	390	1	60	1	80
69	2013-08-22	2013	8	AUG	4	1350	20	490	5	285	16	855
69	2013-08-23	2013	8	AUG	4	1350	22	696	6	295	5	325
69	2013-08-24	2013	8	AUG	4	1350	18	455	3	175	11	625	1	25
69	2013-08-25	2013	8	AUG	4	1275	13	295	1	65	4	115
99	2013-06-25	2013	6	JUN	4	1200	3	170	5	225	1	20	1	30
99	2013-06-26	2013	6	JUN	4	1650	25	955	3	140	2	45
99	2013-06-27	2013	6	JUN	4	1650	33	920	6	295	1	25
99	2013-06-28	2013	6	JUN	4	1650	6	230	5	265	3	60
99	2013-06-29	2013	6	JUN	4	1350	4	185	4	225
99	2013-06-30	2013	6	JUN	4	1650	15	470	4	190	1	20
99	2013-07-01	2013	7	JUL	4	1650	15	370	8	420	3	100
99	2013-07-02	2013	7	JUL	4	1650	7	160	4	155	2	40
99	2013-07-03	2013	7	JUL	4	1200	8	220	2	120	3	80
99	2013-07-07	2013	7	JUL	4	1650	30	750	1	40	8	405
99	2013-07-08	2013	7	JUL	4	1650	46	1065	6	355	10	695
99	2013-07-09	2013	7	JUL	4	1350	23	700	5	300	9	480
99	2013-07-10	2013	7	JUL	4	1650	16	460	6	330	10	385
99	2013-07-11	2013	7	JUL	4	1650	25	795	1	60	11	425
99	2013-07-12	2013	7	JUL	4	1650	30	720	2	95	10	570
99	2013-07-13	2013	7	JUL	4	1650	9	315	1	65	16	789
99	2013-07-18	2013	7	JUL	4	1500	27	570	8	420	4	300
99	2013-07-19	2013	7	JUL	4	1500	16	400	4	265	10	410
99	2013-07-20	2013	7	JUL	4	1500	9	245	6	295	11	800
99	2013-07-21	2013	7	JUL	4	1150	2	45	9	510	3	100
99	2013-07-22	2013	7	JUL	4	1500	32	860	2	130	3	150
99	2013-07-23	2013	7	JUL	4	1150	3	115	2	100
99	2013-07-24	2013	7	JUL	4	1500	41	995	12	660	4	325
99	2013-07-25	2013	7	JUL	4	1500	55	1400	12	615	7	470
99	2013-07-26	2013	7	JUL	4	1150	14	350	2	90	5	225
99	2013-07-30	2013	7	JUL	4	1050	20	500	4	200	10	585
99	2013-07-31	2013	7	JUL	4	1500	7	205	5	290	5	220
99	2013-08-01	2013	8	AUG	4	1650	22	720	5	230	10	405
99	2013-08-02	2013	8	AUG	4	1500	9	215	13	645	9	520
99	2013-08-03	2013	8	AUG	4	1350	6	105	7	285	8	415
99	2013-08-04	2013	8	AUG	4	1650	7	135	2	135	10	520
99	2013-08-05	2013	8	AUG	4	1500	7	120	4	215	10	390
99	2013-08-06	2013	8	AUG	4	1350			2	120	2	95
99	2013-08-17	2013	8	AUG	4	1500	6	100	8	395	5	345
99	2013-08-18	2013	8	AUG	4	1500	19	480	2	130	4	325
99	2013-08-19	2013	8	AUG	4	1150	17	335	3	145	6	335
99	2013-08-20	2013	8	AUG	4	1500	19	435	1	60	2	280
99	2013-08-22	2013	8	AUG	4	1250	26	580	1	60	12	600
99	2013-08-23	2013	8	AUG	4	1150	10	300			6	265
99	2013-08-24	2013	8	AUG	4	1150	13	310	1	25	6	400
8	2013-09-18	2013	9	SEP	4	1400	8	160	4	226	5	176			7	140
8	2013-09-20	2013	9	SEP	4	1400	8	194	2	136	9	500	2	90	8	160
8	2013-09-21	2013	9	SEP	4	1400	11	226	2	86	12	581			13	260
8	2013-09-22	2013	9	SEP	4	1400	13	247	14	714	4	192			6	120
8	2013-09-23	2013	9	SEP	4	1400	3	45	2	115	13	485	1	10
8	2013-09-24	2013	9	SEP	4	1400	8	194	2	102	8	375	1	50
8	2013-09-25	2013	9	SEP	4	1200	8	202	8	476	22	1323
8	2013-06-25	2013	6	JUN	4	1500	11	350	20	840			1	70	11	220
8	2013-06-26	2013	6	JUN	4	1500	15	422	5	187	1	20	2	90	9	180
8	2013-06-27	2013	6	JUN	4	1500	12	508	4	202	9	576	1	40	5	100
8	2013-06-28	2013	6	JUN	4	1500	7	137	3	139	4	153			9	180
8	2013-06-29	2013	6	JUN	4	1500	12	325	10	445	4	156			14	280
8	2013-06-30	2013	6	JUN	4	1500	9	289	6	307	2	104			9	180
8	2013-07-01	2013	7	JUL	4	1500	2	50	4	154	1	25	1	40	3	60
8	2013-07-02	2013	7	JUL	4	1500	9	381	1	75	7	316			18	360
8	2013-07-03	2013	7	JUL	4	1500	11	319	1	54	10	410	2	50	6	120
8	2013-07-04	2013	7	JUL	4	1500	18	541	4	178	5	131	1	10	8	160
99	2013-10-01	2013	10	OCT	4	1500	2	160			1	120
99	2013-10-02	2013	10	OCT	4	1500	4	145	1	50	11	420
99	2013-10-03	2013	10	OCT	4	1500	7	200	14	720	21	1220
99	2013-10-04	2013	10	OCT	4	1500	4	70	2	120	12	570
99	2013-10-05	2013	10	OCT	4	1500	5	105	11	630	20	1105
99	2013-10-06	2013	10	OCT	4	1500	1	35	4	240	10	405
99	2013-10-07	2013	10	OCT	4	1500			7	420	7	275
99	2013-10-08	2013	10	OCT	4	1500	6	100	6	365	15	655
99	2013-10-09	2013	10	OCT	4	1150	5	100	1	60	12	600
69	2013-09-30	2013	9	SEP	4	1200	2	72			12	595	1	25
69	2013-10-01	2013	10	OCT	4	1200			1	40	3	350
69	2013-10-02	2013	10	OCT	4	1200	6	120	3	156	17	1000
69	2013-10-03	2013	10	OCT	4	1200	7	165	10	553	9	437
69	2013-10-04	2013	10	OCT	4	1200	1	25	3	165	13	785
69	2013-10-05	2013	10	OCT	4	1200	2	50	3	170	9	535	1	40
69	2013-10-06	2013	10	OCT	4	1200	2	50	2	130	7	278
69	2013-10-07	2013	10	OCT	4	1200	6	100	1	68	10	422
69	2013-10-08	2013	10	OCT	4	1200	1	25	1	75	14	816
69	2013-10-09	2013	10	OCT	4	1200					4	240	1	30
99	2013-10-20	2013	10	OCT	4	1500	5	110	3	175	12	600
99	2013-10-21	2013	10	OCT	4	1500	1	30	17	965	7	340
99	2013-10-22	2013	10	OCT	4	1500	4	140	6	280	10	455
99	2013-10-23	2013	10	OCT	4	1500	5	225	10	500	5	180	1	25
99	2013-10-24	2013	10	OCT	4	1500	3	90	12	700	15	1080
99	2013-10-25	2013	10	OCT	4	1500	5	140	10	605	7	405
99	2013-10-26	2013	10	OCT	4	1500	1	25	4	190	7	325
99	2013-10-27	2013	10	OCT	4	1500	3	80	2	115	10	630
99	2013-10-28	2013	10	OCT	4	1150	3	65	2	105	5	140
99	2013-10-29	2013	10	OCT	4	1350					1	55	1	15
8	2013-10-17	2013	10	OCT	4	1400	11	172	3	163	14	801	1	50	3	60
8	2013-10-18	2013	10	OCT	4	1400	3	30	5	268	14	905			1	20
8	2013-10-19	2013	10	OCT	4	1400	6	138	18	988	9	420			1	20
8	2013-10-20	2013	10	OCT	4	1400	8	132	10	591	9	464			3	60
8	2013-10-21	2013	10	OCT	4	1400	7	185	4	258	6	357			2	40
8	2013-10-23	2013	10	OCT	4	1400	4	97	15	864	24	1135			5	100
8	2013-10-24	2013	10	OCT	4	1400	3	61	9	537	12	718			3	60
8	2013-10-25	2013	10	OCT	4	1400	4	103	6	353	9	488			6	120
69	2013-10-14	2013	10	OCT	4	1350	11	180	5	285	22	1260	1	30
69	2013-10-15	2013	10	OCT	4	1100	3	75	8	420	4	240	1	30
69	2013-10-16	2013	10	OCT	4	1350	7	184	2	110	10	705
69	2013-10-17	2013	10	OCT	4	1350	4	149	9	500	11	585	1	30
69	2013-10-18	2013	10	OCT	4	1350	9	255	13	800	6	465
69	2013-10-19	2013	10	OCT	4	1350	12	290	8	435	5	250
69	2013-10-20	2013	10	OCT	4	1100	3	60	7	315	13	590	1	25
69	2013-10-21	2013	10	OCT	4	1000	3	59	9	490	2	120
69	2013-10-22	2013	10	OCT	4	1350	10	195	11	525	8	548	1	50
69	2013-10-23	2013	10	OCT	4	1350	3	105	6	290	6	330
8	2013-09-30	2013	9	SEP	4	1400	7	205	3	156	14	697	1	5	11	220
8	2013-10-02	2013	10	OCT	4	1400	1	20	3	156	11	522	1	7	5	100
8	2013-10-03	2013	10	OCT	4	1400	2	30	1	61	16	696			7	140
8	2013-10-04	2013	10	OCT	4	1400			10	610	18	853			1	20
8	2013-10-05	2013	10	OCT	4	1400	1	36	6	353	18	1019			1	20
8	2013-10-06	2013	10	OCT	4	1400	2	31	6	374	17	883			2	40
8	2013-10-07	2013	10	OCT	4	1400	3	40	9	524	18	1110			3	60
8	2013-10-08	2013	10	OCT	4	1400	5	76	5	292	23	1185	1	40
8	2013-10-09	2013	10	OCT	4	1400	6	107	5	267	24	1215			4	80
8	2013-10-10	2013	10	OCT	4	1400	7	169	7	462	17	725			7	140
8	2013-10-11	2013	10	OCT	4	1400	3	56	3	170	6	232			6	120
99	2013-12-18	2013	12	DEC	4	1650	9	300	13	700	11	485
99	2013-12-19	2013	12	DEC	4	1650	9	310	12	565	7	295
99	2013-12-20	2013	12	DEC	4	1650	2	40	7	330	7	415
99	2013-12-21	2013	12	DEC	4	1650	9	280	9	370	8	490
99	2013-12-22	2013	12	DEC	4	1650	3	95	6	235	5	260
99	2013-12-23	2013	12	DEC	4	1650	1	50	6	245	8	390
99	2013-12-24	2013	12	DEC	4	1500	3	120	2	80	7	370
99	2013-12-25	2013	12	DEC	4	1500	1	35	1	40	5	325	1	25
69	2013-12-20	2013	12	DEC	4	1350	9	370	6	250	5	300
69	2013-12-21	2013	12	DEC	4	1350	3	115	7	300	5	270	1	30
69	2013-12-22	2013	12	DEC	4	1350	7	250	2	65	4	200			2	30
69	2013-12-23	2013	12	DEC	4	1300	1	25	4	170	7	530
69	2013-12-24	2013	12	DEC	4	1300			1	30	2	160	2	60	1	15
69	2013-12-25	2013	12	DEC	4	1350	2	90			6	285	1	50	2	30
8	2013-12-12	2013	12	DEC	4	1500	4	142	14	754	15	722	1	40	5	100
8	2013-12-13	2013	12	DEC	4	1500	3	93	11	553	9	396			2	40
8	2013-12-14	2013	12	DEC	4	1500	6	108	14	664	7	296			6	120
8	2013-12-15	2013	12	DEC	4	1500	10	230	15	784	16	895			2	40
8	2013-12-16	2013	12	DEC	4	1500	8	216	8	412	5	216	1	40	2	40
8	2013-12-17	2013	12	DEC	4	1500	4	109	9	441	14	1089	2	80	4	80
8	2013-12-19	2013	12	DEC	4	1500	9	414	12	555	13	710			5	100
8	2013-12-20	2013	12	DEC	4	1500	5	113	11	534	8	571			4	80
8	2013-12-21	2013	12	DEC	4	1500	6	181	11	566	10	756	2	100	3	60
8	2013-10-30	2013	10	OCT	4	1400	1	26	4	245	8	329			3	60
8	2013-11-01	2013	11	NOV	4	1400	2	20	3	158	9	345			4	80
8	2013-11-03	2013	11	NOV	4	1400			5	245	3	80	1	50	6	120
8	2013-11-05	2013	11	NOV	4	1400	2	62	4	272	8	350
8	2013-11-06	2013	11	NOV	4	1400			3	169	3	106			8	160
8	2013-11-07	2013	11	NOV	4	1400			2	105	7	352	1	30	3	60
8	2013-11-08	2013	11	NOV	4	1400	2	51	7	386	12	428			5	100
8	2013-11-09	2013	11	NOV	4	1400	1	10	10	560	14	629			2	40
8	2013-11-10	2013	11	NOV	4	1400	2	20	12	680	19	1078			2	40
8	2013-11-11	2013	11	NOV	4	1400	5	130	17	955	18	963	2	90	5	100
69	2013-11-23	2013	11	NOV	4	1250							2	100
69	2013-11-24	2013	11	NOV	4	1250	1	25	3	100	4	270
69	2013-11-25	2013	11	NOV	4	1250	1	10	2	100	6	200	1	50
69	2013-11-26	2013	11	NOV	4	1200			7	325	6	425
69	2013-11-27	2013	11	NOV	4	1300	1	25	3	120	2	155
8	2013-11-20	2013	11	NOV	4	1400	3	56	3	154	7	298			11	220
8	2013-11-21	2013	11	NOV	4	1400	1	31	2	122	10	443			5	100
8	2013-11-24	2013	11	NOV	4	1400	3	30	8	373	13	761			6	120
8	2013-11-25	2013	11	NOV	4	1400	9	268	4	200	12	547			14	280
8	2013-11-26	2013	11	NOV	4	1400	1	10	5	294	11	573	1	50	4	80
8	2013-11-27	2013	11	NOV	4	1400	3	62	2	89	9	400	1	40	3	60
8	2013-11-28	2013	11	NOV	4	1400	1	31	2	66	10	620			9	180
8	2013-11-29	2013	11	NOV	4	1400	1	36	4	230	7	305			7	140
69	2013-11-04	2013	11	NOV	4	1200			3	140	4	260
69	2013-11-05	2013	11	NOV	4	1190	1	10	1	45	10	525
69	2013-11-06	2013	11	NOV	4	1300	2	40	7	375	7	340
69	2013-11-07	2013	11	NOV	4	1300	5	120	7	375	5	225
69	2013-11-08	2013	11	NOV	4	1300	6	150	4	205	9	490
69	2013-11-09	2013	11	NOV	4	1210			3	170	4	230
69	2013-11-10	2013	11	NOV	4	1180	1	19	10	520	3	155
69	2013-11-11	2013	11	NOV	4	1265			10	475	6	530
69	2013-11-12	2013	11	NOV	4	1000
69	2013-11-13	2013	11	NOV	4	1050
69	2013-11-16	2013	11	NOV	4	1150	8	185	13	630	11	605
69	2013-11-17	2013	11	NOV	4	1180			3	140	14	1060
69	2013-11-18	2013	11	NOV	4	1180	1	20	10	525	12	685	3	100
69	2013-11-19	2013	11	NOV	4	1200	9	195	5	235	12	780	2	100
69	2013-11-20	2013	11	NOV	4	1200			9	450	7	410	1	50
99	2013-11-12	2013	11	NOV	4	1650	3	60	9	485	21	920
99	2013-11-13	2013	11	NOV	4	1650	3	55	4	220	7	255
99	2013-11-15	2013	11	NOV	4	1500	6	155	6	305	19	705
99	2013-11-16	2013	11	NOV	4	1500	3	85	5	250	9	315
99	2013-11-17	2013	11	NOV	4	1500			2	110	4	85	1	50
99	2013-11-18	2013	11	NOV	4	1500	1	25	6	280	6	240
99	2013-11-19	2013	11	NOV	4	1500	1	20	1	70	10	470
99	2013-11-20	2013	11	NOV	4	1050			6	275	10	410
99	2013-12-07	2013	12	DEC	4	1650			1	40	12	720
99	2013-12-08	2013	12	DEC	4	1650	3	145	6	345	12	650
99	2013-12-09	2013	12	DEC	4	1650	5	105	4	160	16	815
99	2013-12-10	2013	12	DEC	4	1650	1	25	13	655	12	620
99	2013-12-11	2013	12	DEC	4	1650	1	75	2	90	7	300
99	2013-12-12	2013	12	DEC	4	1650	2	115	6	300	7	250
99	2013-12-13	2013	12	DEC	4	1650	6	140	10	505	15	670
99	2013-12-14	2013	12	DEC	4	1500	6	205	5	255	11	495
49	2013-12-19	2013	12	DEC	4	1300							46	960	128	1500					2	60									4	12
100	2013-12-05	2013	12	DEC	4	1350							94	3200	5	100
100	2013-12-06	2013	12	DEC	4	1350							33	1200	3	75
100	2013-12-07	2013	12	DEC	4	1350							35	1300	9	180
8	2013-12-18	2013	12	DEC	4	1500	3	117	6	333	7	346			4	80
8	2013-11-12	2013	11	NOV	4	1400			4	216	4	440			3	60
8	2013-12-07	2013	12	DEC	4	1300	10	304	14	766	12	392			6	120
69	2014-01-10	2014	1	JAN	4	1350	2	135	1	60	3	205
69	2014-01-11	2014	1	JAN	4	1350	2	85	5	165	6	355
69	2014-01-12	2014	1	JAN	4	1350	9	395	6	265	6	470
69	2014-01-13	2014	1	JAN	4	1350	3	90	5	220	3	160	1	40
69	2014-01-14	2014	1	JAN	4	1300	16	555	5	195	10	665	1	30
69	2014-01-15	2014	1	JAN	4	1000	7	345	9	390	4	210
69	2014-01-16	2014	1	JAN	4	1400	7	315	5	225	5	270	1	30
69	2014-01-17	2014	1	JAN	4	1400	5	230	8	330	5	180
69	2014-01-18	2014	1	JAN	4	1400	7	365	17	775	4	175
69	2014-01-19	2014	1	JAN	4	1400	4	265	4	185	1	25
99	2014-01-10	2014	1	JAN	4	1650	6	215	8	395	10	410
99	2014-01-11	2014	1	JAN	4	1650	4	90	7	285	3	80	1	60
99	2014-01-12	2014	1	JAN	4	1650	6	240	5	175	4	220
99	2014-01-13	2014	1	JAN	4	1650	6	255	4	210	6	310
99	2014-01-14	2014	1	JAN	4	1650	1	20	10	410	3	135	1	50
99	2014-01-15	2014	1	JAN	4	1350	4	140	4	185	1	35
99	2014-01-16	2014	1	JAN	4	1350	7	320	7	310	4	175
99	2014-01-17	2014	1	JAN	4	1350	7	245	17	690	4	290
99	2014-01-18	2014	1	JAN	4	1350	13	460	13	625	2	100
99	2014-01-19	2014	1	JAN	4	1350	3	130	13	620	4	140
99	2014-01-23	2014	1	JAN	4	1650	1	45	14	640	5	70
99	2014-01-24	2014	1	JAN	4	1500	4	125	5	235	4	125
99	2014-01-25	2014	1	JAN	4	1500	2	50	8	360	4	100
99	2014-01-26	2014	1	JAN	4	1500	4	155	2	85	1	35
99	2014-01-27	2014	1	JAN	4	1500	3	140	2	95	3	140
69	2014-01-23	2014	1	JAN	4	1400	5	245	9	335	7	300
69	2014-01-24	2014	1	JAN	4	1400	5	175	6	280	5	285
69	2014-01-25	2014	1	JAN	4	1400	4	180	4	195	3	135
69	2014-01-26	2014	1	JAN	4	1400			3	120	2	85
69	2014-01-27	2014	1	JAN	4	1400	1	45	3	115	4	175	1	30
99	2014-03-18	2014	3	MAR	4	1350	5	265	6	305	1	26
99	2014-03-19	2014	3	MAR	4	1650	9	420	8	385	1	35
99	2014-03-20	2014	3	MAR	4	1650	12	490	8	400	5	155	1	30	2	40
99	2014-03-21	2014	3	MAR	4	1650	6	225	11	635	1	35	2	60	1	20
99	2014-03-22	2014	3	MAR	4	1650	12	340	5	215	2	80			2	40
99	2014-03-23	2014	3	MAR	4	1650	20	620	2	95	4	90
8	2014-03-05	2014	3	MAR	4	1500	5	347	1	68	12	377			1	20
8	2014-03-06	2014	3	MAR	4	1500	13	418	1	37	6	286
8	2014-03-07	2014	3	MAR	4	1500	9	311	1	75	6	190			1	20
8	2014-03-08	2014	3	MAR	4	1500	18	362	5	274	11	473			7	140
8	2014-03-09	2014	3	MAR	4	1500	10	256	2	98	5	150			4	80
8	2014-03-10	2014	3	MAR	4	1500	6	193	4	200	6	203	2	90	1	20
8	2014-03-11	2014	3	MAR	4	1500	9	271	3	135	3	114			1	20
69	2014-03-06	2014	3	MAR	4	1330	8	273	4	200	4	168
69	2014-03-07	2014	3	MAR	4	1372	8	225			5	235			2	30
69	2014-03-08	2014	3	MAR	4	1372	8	241	4	205	6	333			1	15
69	2014-03-09	2014	3	MAR	4	1350	5	140	5	285	7	415
69	2014-03-10	2014	3	MAR	4	1350	9	323	2	135	7	334	1	40	1	15
69	2014-03-11	2014	3	MAR	4	1370			2	130
69	2014-03-13	2014	3	MAR	4	1390	21	437	4	165	3	190	1	30	3	45
69	2014-03-14	2014	3	MAR	4	1410	17	457	5	190	2	68	1	20	3	45
69	2014-03-15	2014	3	MAR	4	1410	3	57	2	95			1	40	3	45
99	2014-03-06	2014	3	MAR	4	1650	1	30	2	75	2	85
99	2014-03-07	2014	3	MAR	4	1650	15	470	1	30	5	130
99	2014-03-08	2014	3	MAR	4	1500	7	190	2	110	6	220
99	2014-03-09	2014	3	MAR	4	1500	3	140	1	60	6	370
99	2014-03-10	2014	3	MAR	4	1500	3	130			4	190
99	2014-03-11	2014	3	MAR	4	1500	5	200			4	100
99	2014-03-14	2014	3	MAR	4	1650	31	925	11	580	5	140	1	30
99	2014-03-15	2014	3	MAR	4	1650	13	495	3	165	5	240
69	2014-03-18	2014	3	MAR	4	1320	9	200	1	65	4	158	2	60	3	45
69	2014-03-19	2014	3	MAR	4	1380	18	530	4	205	4	210			4	60
69	2014-03-20	2014	3	MAR	4	1380	25	810	6	245	4	145			4	60
69	2014-03-21	2014	3	MAR	4	1420	20	450	5	235	5	235	1	30	3	45
69	2014-03-23	2014	3	MAR	4	1320	11	242	2	65	8	330			3	45
69	2014-03-22	2014	3	MAR	4	1380	16	424	3	150	10	498			6	90
69	2014-03-24	2014	3	MAR	4	1320	9	248	1	45	6	185			2	30
69	2014-03-25	2014	3	MAR	4	1380	5	143	1	50	6	216			5	75
69	2014-03-26	2014	3	MAR	4	1350	12	325	4	205	3	140			3	45
8	2014-04-08	2014	4	APR	4	1500	16	420	5	313	2	280	1	50	9	180
8	2014-04-09	2014	4	APR	4	1500	7	230			2	40			6	120
8	2014-04-10	2014	4	APR	4	1500	6	138	4	238	2	83	1	40	5	100
8	2014-04-11	2014	4	APR	4	1500	17	439	4	251	4	276			6	120
8	2014-04-12	2014	4	APR	4	1500	11	173	3	173	3	60			4	80
8	2014-04-13	2014	4	APR	4	1500	29	1021	1	68	2	156			6	120
8	2014-04-17	2014	4	APR	4	1500	19	502	4	237	2	40	2	80	11	220
8	2014-04-18	2014	4	APR	4	1500	7	256	3	164			1	50	12	240
8	2014-04-20	2014	4	APR	4	1500	7	153	5	292	5	380			8	160
8	2014-04-21	2014	4	APR	4	1500	9	251	1	54	4	307	1	50	10	200
8	2014-04-23	2014	4	APR	4	1500	14	400	2	129	3	68	1	50	9	180
99	2014-04-17	2014	4	APR	4	1650	16	490	4	210	4	260
99	2014-04-18	2014	4	APR	4	1650	19	640	3	115	2	30	1	30
99	2014-04-19	2014	4	APR	4	1650	14	440			2	40
99	2014-04-21	2014	4	APR	4	1650	3	70	1	65
99	2014-04-22	2014	4	APR	4	1650	4	190
99	2014-04-07	2014	4	APR	4	1650	14	470	2	120	2	60
99	2014-04-08	2014	4	APR	4	1650	17	500	2	85	4	70
99	2014-04-09	2014	4	APR	4	1650	13	400			8	445
99	2014-04-10	2014	4	APR	4	1650	14	450	2	135	12	175	1	30
99	2014-04-11	2014	4	APR	4	1650	10	370	3	180	2	40	1	30
99	2014-04-12	2014	4	APR	4	1650	10	405	4	180	17	320	1	50
99	2014-04-13	2014	4	APR	4	1500	9	180	1	65	5	40	1	25
69	2014-04-17	2014	4	APR	4	1380	28	730	3	205	3	60	2	60	1	15
69	2014-04-18	2014	4	APR	4	1380	9	300			3	130			4	60
69	2014-04-19	2014	4	APR	4	1390	19	600	1	65	4	178			3	45
69	2014-04-20	2014	4	APR	4	1390	5	130	2	100	5	208	1	30	2	30
69	2014-04-21	2014	4	APR	4	1390	18	500			7	310			2	30
69	2014-04-22	2014	4	APR	4	1390	6	222	2	125	4	230			3	45
69	2014-04-23	2014	4	APR	4	1420	9	205	2	125	8	264	1	30	4	60
69	2014-04-07	2014	4	APR	4	1350	7	233	1	45	9	463			1	15
69	2014-04-08	2014	4	APR	4	1350	8	260			4	200			4	60
69	2014-04-09	2014	4	APR	4	1370	8	216	2	95	7	298	1	30	5	75
69	2014-04-10	2014	4	APR	4	1375	8	166	5	270	5	335	2	60	6	90
69	2014-04-11	2014	4	APR	4	1350	6	130	1	60			1	30	4	60
69	2014-04-12	2014	4	APR	4	1370	16	395			2	48	1	30	7	105
69	2014-04-13	2014	4	APR	4	1395	9	250	3	180	1	18	1	30	6	90
100	2014-04-20	2014	4	APR	4	1350							231	8500	6	180
100	2014-04-21	2014	4	APR	4	1350							153	5000	15	450
8	2014-05-07	2014	5	MAY	4	1500	16	500	2	115	5	274	2	80	13	260
8	2014-05-08	2014	5	MAY	4	1500	23	620	2	115	4	123			7	140
8	2014-05-09	2014	5	MAY	4	1500	11	280	1	61	7	282	1	50	4	80
8	2014-05-10	2014	5	MAY	4	1500	5	165	3	140	5	180			5	100
8	2014-05-11	2014	5	MAY	4	1500	8	299	4	183	3	60			4	80
8	2014-05-13	2014	5	MAY	4	1500	2	49			5	170	1	30	7	140
8	2014-05-14	2014	5	MAY	4	1500	8	223			2	69			5	100
8	2014-05-16	2014	5	MAY	4	1500			5	288	1	47			5	100
8	2014-05-17	2014	5	MAY	4	1500	3	77			1	20	1	40	1	20
8	2014-05-18	2014	5	MAY	4	1400	47	1463	6	287	3	81			5	100
8	2014-05-19	2014	5	MAY	4	1200	25	882	2	102			1	50	4	80
8	2014-05-20	2014	5	MAY	4	1200	10	339	2	122	1	51	2	90	4	80
8	2014-02-07	2014	2	FEB	4	1500	4	210	6	349	7	217	1	40	10	200
8	2014-02-08	2014	2	FEB	4	1500	10	405	15	730	4	242	2	150	5	100
8	2014-02-09	2014	2	FEB	4	1500	11	260	14	791	14	690			6	120
8	2014-02-10	2014	2	FEB	4	1500	6	160	9	438	13	770	1	40	9	180
8	2014-02-11	2014	2	FEB	4	1500	9	307	4	215	8	323	1	50	7	140
8	2014-02-12	2014	2	FEB	4	1500	7	245	6	275	5	127			11	220
8	2014-02-13	2014	2	FEB	4	1500	3	107	2	122	2	65			10	200
8	2014-02-14	2014	2	FEB	4	1500	3	80	3	155	4	153	1	40	6	120
8	2014-02-15	2014	2	FEB	4	1500	10	427	12	583	1	26	2	110	3	60
69	2014-02-07	2014	2	FEB	4	1350	1	45	4	200	15	648
69	2014-02-08	2014	2	FEB	4	1350	1	60			9	380	1	40
69	2014-02-09	2014	2	FEB	4	1250	3	100	2	75	7	400
69	2014-02-10	2014	2	FEB	4	1350	14	513	3	145	12	505	2	80
69	2014-02-11	2014	2	FEB	4	1125	2	75	3	125	2	65
69	2014-02-12	2014	2	FEB	4	1350	7	229	2	80	3	110
69	2014-02-13	2014	2	FEB	4	1350	6	180	4	220	8	623			1	20
69	2014-02-14	2014	2	FEB	4	1275	6	194	3	170	4	215	1	40	1	20
69	2014-02-15	2014	2	FEB	4	1175	7	217	4	220	2	115			4	80
69	2014-05-10	2014	5	MAY	4	1380	5	180	3	155	6	558
69	2014-05-12	2014	5	MAY	4	1350	5	144	1	65
69	2014-05-13	2014	5	MAY	4	1100	6	220	3	150	2	48	1	40
69	2014-05-14	2014	5	MAY	4	1350	36	745	5	285	1	45	1	40	1	15
69	2014-05-15	2014	5	MAY	4	1380	1	35	6	233
69	2014-05-16	2014	5	MAY	4	1380	30	730	3	155	1	110	2	80
69	2014-05-17	2014	5	MAY	4	1420	7	229			1	50			2	30
69	2014-05-19	2014	5	MAY	4	1380	28	740	1	50	2	245	1	40	1	15
69	2014-05-20	2014	5	MAY	4	1100	27	720			1	105
69	2014-05-21	2014	5	MAY	4	1050	17	490			2	60			2	30
8	2014-05-25	2014	5	MAY	4	1300	10	538			3	117			2	40
8	2014-05-26	2014	5	MAY	4	1300	20	613			3	60			6	120
8	2014-05-27	2014	5	MAY	4	1300	36	1000	1	37	4	119			1	20
8	2014-05-28	2014	5	MAY	4	1300	18	404			6	222			1	20
8	2014-05-29	2014	5	MAY	4	1300	4	179	4	208	2	71			5	100
8	2014-05-31	2014	5	MAY	4	1300	19	650	1	61	5	159			1	20
8	2014-06-01	2014	6	JUN	4	1300	8	299	2	136	1	35	1	20	2	40
8	2014-06-02	2014	6	JUN	4	1300	23	701	2	108	6	153	1	40	1	20
8	2014-06-03	2014	6	JUN	4	1300	7	294	2	108	2	40			2	40
69	2014-05-25	2014	5	MAY	4	1420	18	420			4	145
69	2014-05-26	2014	5	MAY	4	1380	36	925	1	65	4	140
69	2014-05-27	2014	5	MAY	4	1380	20	500	1	65	1	20
69	2014-05-28	2014	5	MAY	4	1380	17	450	2	80	3	70			1	15
69	2014-05-29	2014	5	MAY	4	1420	14	390			2	80
69	2014-05-30	2014	5	MAY	4	1410	23	565	2	85	6	230	1	30	2	30
69	2014-05-31	2014	5	MAY	4	1410	21	600			1	70			2	30
69	2014-06-01	2014	6	JUN	4	1420	18	495			4	120			4	60
69	2014-06-02	2014	6	JUN	4	1200	16	430	2	110	7	200			5	75
69	2014-06-03	2014	6	JUN	4	1410	18	560	2	120	7	230			5	75
69	2014-07-01	2014	7	JUL	4	1340	4	114	2	136	3	70
69	2014-07-02	2014	7	JUL	4	1200	7	192	3	200	2	130			2	30
69	2014-07-03	2014	7	JUL	4	1340	5	160	2	130	2	170
69	2014-07-04	2014	7	JUL	4	1200	1	31	1	68	2	63
69	2014-07-05	2014	7	JUL	4	1340	12	320			1	18
69	2014-07-07	2014	7	JUL	4	900					1	23
69	2014-07-07	2014	7	JUL	4	1340	13	310	1	33	3	113
99	2014-07-01	2014	7	JUL	4	1500	10	150			8	240
99	2014-07-02	2014	7	JUL	4	1500	10	250			6	200			2	50
99	2014-07-03	2014	7	JUL	4	1500	7	160			2	75
99	2014-07-05	2014	7	JUL	4	1500	2	35	1	45					2	50
99	2014-07-06	2014	7	JUL	4	1350	2	85			1	30			1	30
8	2014-07-01	2014	7	JUL	4	1300	19	601	1	43	5	156			8	160
8	2014-07-02	2014	7	JUL	4	1300	7	191	2	111	13	288			3	60
8	2014-07-03	2014	7	JUL	4	1300	4	71			2	40			11	220
8	2014-07-05	2014	7	JUL	4	1300	13	302	1	61	15	536	1	70	1	20
8	2014-07-06	2014	7	JUL	4	1300	10	152	1	54	8	294			6	120
8	2014-07-07	2014	7	JUL	4	1300	10	193			6	133			9	180
99	2014-06-21	2014	6	JUN	4	1500	28	855	2	100	1	60	1	40	2	50
99	2014-06-22	2014	6	JUN	4	1500	6	210
99	2014-06-23	2014	6	JUN	4	1500	8	180	3	100	3	80			1	30
99	2014-06-24	2014	6	JUN	4	1500	8	290	4	120					2	60
99	2014-06-25	2014	6	JUN	4	1500	4	115	1	40	1	45			2	60
99	2014-06-26	2014	6	JUN	4	1500	3	65	3	140					5	150
99	2014-06-27	2014	6	JUN	4	1500	4	120	2	55					1	25
69	2014-06-11	2014	6	JUN	4	1350	27	735	5	295	4	148
69	2014-06-12	2014	6	JUN	4	1350	34	830	10	420	1	18	2	40	2	30
69	2014-06-13	2014	6	JUN	4	1350	12	290	2	66	5	215	1	30	1	15
69	2014-06-15	2014	6	JUN	4	1000	11	290	3	145	2	55			3	45
69	2014-06-15	2014	6	JUN	4	1125	18	490	1	61			1	50	3	45
69	2014-06-16	2014	6	JUN	4	1350	36	975	14	780	11	590	1	30
69	2014-06-17	2014	6	JUN	4	1350	28	688	1	61	6	490			4	60
8	2014-06-21	2014	6	JUN	4	1300	11	380	4	176	3	70			2	40
8	2014-06-22	2014	6	JUN	4	1300	11	509	4	154	3	90	1	40	5	100
8	2014-06-23	2014	6	JUN	4	1300	17	472	3	156	8	334	1	5	7	140
8	2014-06-24	2014	6	JUN	4	1300	15	315	1	48	4	129			7	140
8	2014-06-25	2014	6	JUN	4	1300	3	114	2	66					3	60
8	2014-06-27	2014	6	JUN	4	1300	7	174	4	155	2	48			8	160
8	2014-06-11	2014	6	JUN	4	1300	37	776	23	1086			3	120	5	100
8	2014-06-12	2014	6	JUN	4	1300	33	878	9	423	3	165			7	140
8	2014-06-13	2014	6	JUN	4	1300	19	706	11	410	2	68			5	100
8	2014-06-14	2014	6	JUN	4	1300	11	280	8	407	2	125			5	100
8	2014-06-16	2014	6	JUN	4	1100	16	740	15	615	2	125	1	15	6	120
8	2014-06-17	2014	6	JUN	4	1300	13	515	5	259	1	32	1	40	2	40
69	2014-06-21	2014	6	JUN	4	1350	9	195	6	215	3	75			6	90
69	2014-06-22	2014	6	JUN	4	1100	18	355	1	54	2	135	1	30	6	90
69	2014-06-23	2014	6	JUN	4	1350	8	130	2	110	20	980			5	75
69	2014-06-24	2014	6	JUN	4	1350	7	170	5	220	8	300			6	90
69	2014-06-25	2014	6	JUN	4	1350	23	520			5	280			4	60
69	2014-06-26	2014	6	JUN	4	1350	3	80	3	165	6	160			6	90
69	2014-06-27	2014	6	JUN	4	1350	8	185	2	120	4	195			7	105
69	2014-07-12	2014	7	JUL	4	1340	27	475	6	260	9	620			1	15
69	2014-07-13	2014	7	JUL	4	1125	12	250	2	80	6	315
69	2014-07-14	2014	7	JUL	4	1340	4	88	1	33	1	18			1	15
69	2014-07-15	2014	7	JUL	4	1340	17	550	8	370	7	358			1	15
69	2014-07-16	2014	7	JUL	4	1000	39	890	1	40	2	75	1	15	1	15
69	2014-07-18	2014	7	JUL	4	1340	10	285	2	129	7	205			1	15
69	2014-07-19	2014	7	JUL	4	1290	13	445	2	42	2	40			1	15
69	2014-07-20	2014	7	JUL	4	1280	16	440	1	33	7	235			2	30
8	2014-07-12	2014	7	JUL	4	1300	30	703	3	111	11	371			5	100
8	2014-07-13	2014	7	JUL	4	1300	32	746	24	682	2	56	1	50	8	160
8	2014-07-14	2014	7	JUL	4	1300	19	603	9	275	5	189			8	160
8	2014-07-15	2014	7	JUL	4	1300	17	426	4	122	6	130	1	40	2	40
8	2014-07-16	2014	7	JUL	4	1300	11	291	4	80	4	257	1	40	4	120
8	2014-07-17	2014	7	JUL	4	1300	22	757			3	72			3	60
8	2014-07-18	2014	7	JUL	4	900	7	337			2	48	1	50	4	120
8	2014-07-19	2014	7	JUL	4	1300	10	411			1	56			2	40
69	2014-07-26	2014	7	JUL	4	1340	13	350			10	370	1	20
69	2014-07-27	2014	7	JUL	4	1340	21	605			2	65			3	45
69	2014-07-28	2014	7	JUL	4	1250	5	90			8	385			3	45
69	2014-07-30	2014	7	JUL	4	1360	6	140	2	105	8	240			1	15
99	2014-07-18	2014	7	JUL	4	1500	11	465	6	175	2	90
99	2014-07-20	2014	7	JUL	4	1150	11	345	5	135
99	2014-07-22	2014	7	JUL	4	1500	5	160	4	110	1	50	2	70	13	250
69	2014-09-09	2014	9	SEP	4	1200	4	75	2	85	8	490
69	2014-09-10	2014	9	SEP	4	1240	9	160			6	275	2	30	4	60
69	2014-09-13	2014	9	SEP	4	1200	7	210			2	85			8	120
69	2014-09-14	2014	9	SEP	4	1200	4	85			3	60			5	75
69	2014-09-16	2014	9	SEP	4	1200	3	55			7	245	1	15	7	100
69	2014-11-01	2014	11	NOV	4	1300					7	233
69	2014-11-02	2014	11	NOV	4	1300	1	13			3	115
69	2014-11-03	2014	11	NOV	4	1300	1	25			6	230
69	2014-11-04	2014	11	NOV	4	1280	1	25			7	365
69	2014-11-06	2014	11	NOV	4	1300	5	80	1	60	4	270
69	2014-11-07	2014	11	NOV	4	1320	1	20	3	170	4	220	1	30
69	2014-11-08	2014	11	NOV	4	1320	5	110	4	170			1	20
69	2014-11-09	2014	11	NOV	4	1340	3	60			7	500	2	60
69	2014-11-10	2014	11	NOV	4	1320	1	19			4	90	1	30
69	2014-11-11	2014	11	NOV	4	1340	2	35	2	105	2	65
8	2014-11-02	2014	11	NOV	4	1300	8	190	20	1097	12	899			3	60
8	2014-11-03	2014	11	NOV	4	1300	5	91	8	457	11	495	1	5	4	80
8	2014-11-04	2014	11	NOV	4	1300	4	126	10	597	10	553			2	40
8	2014-11-05	2014	11	NOV	4	1300	3	103	7	333	8	675			2	40
8	2014-11-06	2014	11	NOV	4	1300	2	62	5	237	7	463	1	100	3	60
8	2014-11-07	2014	11	NOV	4	1300	5	134	12	665	2	102			5	100
8	2014-11-08	2014	11	NOV	4	1300	2	30	16	994	4	205	1	5
8	2014-11-09	2014	11	NOV	4	1300	4	174	3	128	9	367	3	100	6	120
8	2014-11-10	2014	11	NOV	4	1300	4	103	4	223	9	449	1	50	4	80
8	2014-11-11	2014	11	NOV	4	1300	5	113	5	299	4	278			5	100
8	2014-11-25	2014	11	NOV	4	1300	4	110	13	689	11	365	2	90
8	2014-11-26	2014	11	NOV	4	1300	4	80	8	475	6	255	2	130
8	2014-11-27	2014	11	NOV	4	1300			2	109	3	135	1	70
8	2014-11-28	2014	11	NOV	4	1300	2	82	4	183	4	268
8	2014-11-29	2014	11	NOV	4	1300	3	128	10	571	9	579			7	140
8	2014-11-30	2014	11	NOV	4	1300	2	50	17	912	18	679	1	60	7	140
8	2014-12-02	2014	12	DEC	4	1300			2	87	6	571	2	100	4	80
8	2014-12-03	2014	12	DEC	4	1300			6	297	5	220			1	20
8	2014-12-08	2014	12	DEC	4	1300	10	253	13	639	15	580	2	100	2	40
8	2014-12-09	2014	12	DEC	4	1300	11	203	7	339	9	610	3	100	5	100
8	2014-12-10	2014	12	DEC	4	1300	6	140	12	584	14	480			4	80			2	14
8	2014-12-11	2014	12	DEC	4	1300	2	40	3	139	18	645	1	60	9	180
8	2014-12-12	2014	12	DEC	4	1300	7	216	5	258	22	782			6	120
8	2014-12-13	2014	12	DEC	4	1300	6	164	7	395	25	759			14	280
8	2014-12-14	2014	12	DEC	4	1300	3	107	6	314	11	246			4	80
8	2014-12-15	2014	12	DEC	4	1300			1	28	6	190			3	60
99	2014-04-20	2014	4	APR	4	1650	9	180	1	70	5	115
8	2014-07-29	2014	7	JUL	4	1300	34	1050	2	74	9	213			13	260
8	2014-07-30	2014	7	JUL	4	1300	20	805			6	138			13	260
8	2014-07-31	2014	7	JUL	4	1300	8	102	10	151	10	375
100	2015-02-06	2015	2	FEB	4	1200							53	2200	5	125
8	2015-01-06	2015	1	JAN	4	1350	13	410	10	462	22	980	1	40	19	380
8	2015-01-07	2015	1	JAN	4	1350	3	113	4	213	28	1251	1	5	9	180
8	2015-01-08	2015	1	JAN	4	1350					2	135
8	2015-01-09	2015	1	JAN	4	1350	2	123	7	313	11	813	2	110	3	60
8	2015-01-10	2015	1	JAN	4	1350	4	129	4	218	17	1133	2	100	3	60
8	2015-01-11	2015	1	JAN	4	1350	4	82	5	267	17	939			2	40
8	2015-01-12	2015	1	JAN	4	1350	4	176	5	220	20	866	1	50	4	80
8	2015-01-13	2015	1	JAN	4	1350	4	144	1	54	15	421			9	180
8	2015-01-14	2015	1	JAN	4	1350	5	187	4	182	10	451			2	40
8	2015-01-27	2015	1	JAN	4	1500	4	150	9	420	17	651	1	40	7	140
8	2015-01-28	2015	1	JAN	4	1500	7	323	4	230	24	1275			9	180
8	2015-01-29	2015	1	JAN	4	1500	5	178	2	96	11	524			4	80
8	2015-01-30	2015	1	JAN	4	1500	7	211	2	102	4	82	1	60	14	280
8	2015-01-31	2015	1	JAN	4	1350	8	246	8	366	8	269	1	40	7	140
8	2015-02-01	2015	2	FEB	4	1500	18	765	12	612	18	871	1	40	8	160
8	2015-02-02	2015	2	FEB	4	1350	24	964	13	684	9	283	1	40	3	60
8	2015-02-03	2015	2	FEB	4	1350	18	664	20	905	14	685			9	180
99	2015-04-24	2015	4	APR	4	1650	7	205	3	165	6	200
99	2015-04-25	2015	4	APR	4	1650	15	465	2	125	4	210			4	80
99	2015-04-26	2015	4	APR	4	1650	10	380	3	140	9	395			6	120
99	2015-04-27	2015	4	APR	4	1650	13	410	1	50	9	285			1	20
99	2015-04-28	2015	4	APR	4	1650	23	710	5	325	5	190			2	30
99	2015-04-29	2015	4	APR	4	1500	8	190	2	95
99	2015-05-01	2015	5	MAY	4	1500	9	310	3	190	1	25	1	25	1	20
99	2015-05-02	2015	5	MAY	4	1500	9	410	2	130	1	85
99	2015-05-03	2015	5	MAY	4	1500	15	505	7	385	5	195	1	25	3	60
8	2015-04-24	2015	4	APR	4	1350	12	167	6	339	13	573			7	140
8	2015-04-26	2015	4	APR	4	1350	2	61	2	129	6	447			8	160
8	2015-04-27	2015	4	APR	4	1350	7	235	5	274	10	188			6	120
8	2015-04-28	2015	4	APR	4	1350	23	412	4	214	22	289			3	60
8	2015-04-29	2015	4	APR	4	1350	13	160	3	142	6	218	1	40	7	140
8	2015-04-30	2015	4	APR	4	1350	17	412	2	109	9	212	1	40	9	180
8	2015-05-01	2015	5	MAY	4	1350	4	133	6	356	3	80			8	160
8	2015-05-02	2015	5	MAY	4	1350	16	433	7	365	2	52			3	60
8	2015-05-03	2015	5	MAY	4	1350	21	495	14	834	1	26			7	140
99	2015-08-27	2015	8	AUG	4	1500	7	180	2	85	9	380	1	20	1	20
99	2015-08-28	2015	8	AUG	4	1500	22	435	2	125	5	165	1	20
99	2015-08-29	2015	8	AUG	4	1500	13	240	3	180	2	75
99	2015-08-30	2015	8	AUG	4	1500	57	8902	3	110	6	145
99	2015-08-31	2015	8	AUG	4	1500	33	665	1	50	7	255
99	2015-09-01	2015	9	SEP	4	1500	12	295			13	550
99	2015-09-03	2015	9	SEP	4	1500	19	365			14	670
99	2015-09-04	2015	9	SEP	4	1500	7	140	2	105	7	350
99	2015-09-05	2015	9	SEP	4	900	6	105			7	205	1	20
83	2015-08-17	2015	8	AUG	4	1250	2	20			11	570	1	30
83	2015-08-18	2015	8	AUG	4	1350	13	280	1	65	14	700	1	25
83	2015-08-19	2015	8	AUG	4	1350	15	235	4	230	11	530	1	30
83	2015-08-20	2015	8	AUG	4	1350	11	235	2	120	11	570
83	2015-08-21	2015	8	AUG	4	1250	5	160	1	60	8	500
83	2015-08-22	2015	8	AUG	4	1125	4	75	1	25	6	290	1	30
83	2015-08-23	2015	8	AUG	4	1350	10	245	3	160	10	615	3	90
83	2015-08-24	2015	8	AUG	4	1350	11	165	2	130	14	695	1	30
83	2015-08-25	2015	8	AUG	4	1350	19	405	2	125	8	570	3	90
83	2015-08-26	2015	8	AUG	4	1125	8	115			3	120	2	60
8	2015-05-07	2015	5	MAY	4	1400	5	106	4	162	3	60			2	40
8	2015-05-09	2015	5	MAY	4	1400	8	261	1	68	4	80			3	60
99	2015-05-07	2015	5	MAY	4	1500	9	300	3	140	1	40	1	20
99	2015-05-08	2015	5	MAY	4	1500	8	230			5	120
99	2015-05-09	2015	5	MAY	4	1500	5	120	1	50	6	250			3	50
8	2015-02-07	2015	2	FEB	4	1500	6	173	6	229	13	467			10	200
8	2015-02-08	2015	2	FEB	4	1500	2	87	3	145	9	290			6	120
8	2015-11-12	2015	11	NOV	4	1500			2	70	6	403			14	280
8	2015-02-10	2015	2	FEB	4	1500			2	108	8	505	1	50	7	140
8	2015-02-12	2015	2	FEB	4	1500	2	151			6	175			5	100
8	2015-02-14	2015	2	FEB	4	1500					1	67	1	40	7	140
99	2015-07-03	2015	7	JUL	4	1500	2	55	6	325	1	45	3	60	5	100
99	2015-07-04	2015	7	JUL	4	1500	4	100	7	315	5	175	1	20	6	120
99	2015-07-05	2015	7	JUL	4	1500	57	1420	9	415	16	850	1	20
99	2015-07-06	2015	7	JUL	4	1500	52	1340	11	585	12	515			3	50
99	2015-07-07	2015	7	JUL	4	1500	34	720	1	60	8	290
99	2015-07-08	2015	7	JUL	4	1500	18	375	6	375	10	375			7	140
8	2015-05-27	2015	5	MAY	4	1200	6	233	2	111					5	100
8	2015-05-29	2015	5	MAY	4	1200			1	54					10	200
8	2015-05-31	2015	5	MAY	4	1200	50	1600	5	253	7	157	1	50	6	120
8	2015-06-02	2015	6	JUN	4	1200	48	1300	4	233	1	20			5	100
8	2015-07-01	2015	7	JUL	4	1350	41	1100	15	534	6	301	2	60	8	160
8	2015-07-02	2015	7	JUL	4	1350	22	616			5	344			6	120
8	2015-07-03	2015	7	JUL	4	1350	20	502			3	66	2	120	8	160
8	2015-07-04	2015	7	JUL	4	1350	31	1006			2	50			18	360
8	2015-07-05	2015	7	JUL	4	1000	19	463	14	421	5	147	2	90	10	200
8	2015-07-07	2015	7	JUL	4	1350	28	864			2	50	1	50	17	340
8	2015-07-08	2015	7	JUL	4	1350	14	552			3	139			5	100
99	2015-06-06	2015	6	JUN	4	1500	17	355	3	140
99	2015-06-08	2015	6	JUN	4	1500	18	390			8	275	1	25	4	80
99	2015-06-09	2015	6	JUN	4	1650	19	470	2	40	3	80			1	15
99	2015-06-10	2015	6	JUN	4	1350	8	270	2	65					3	50
99	2015-06-11	2015	6	JUN	4	1500	17	385	4	120	4	100			2	30
99	2015-06-13	2015	6	JUN	4	1500	16	425			2	50
99	2015-06-14	2015	6	JUN	4	1350	19	725	2	120	3	70			1	20
8	2015-07-28	2015	7	JUL	4	1400	24	420	3	145	7	322	1	15	15	300
8	2015-07-30	2015	7	JUL	4	1400	26	524	4	185	4	128	2	45	14	280
8	2015-08-01	2015	8	AUG	4	1400	68	1261	8	433	7	341	2	50	24	480
8	2015-08-02	2015	8	AUG	4	1200	51	799	11	664	13	672			14	280
8	2015-08-03	2015	8	AUG	4	1200	35	791	5	277	13	684	3	60	14	280
8	2015-08-04	2015	8	AUG	4	750	17	351	14	719	8	314			1	20
8	2015-08-05	2015	8	AUG	4	1125	20	292	2	104	16	705			4	80
99	2015-07-14	2015	7	JUL	4	1500	11	430	2	80	5	95			4	60
99	2015-07-15	2015	7	JUL	4	1500	16	645			2	55			7	100
99	2015-07-16	2015	7	JUL	4	1500	3	95	1	70	7	430
99	2015-07-17	2015	7	JUL	4	1500	19	650	2	55	11	630			5	100
99	2015-07-18	2015	7	JUL	4	1500	6	190			10	260			3	60
99	2015-07-19	2015	7	JUL	4	1500	9	295	2	90	5	100
99	2015-07-20	2015	7	JUL	4	1500	5	105	7	410					4	70
99	2015-07-21	2015	7	JUL	4	1500	5	165	3	185	5	175			3	50
99	2015-07-23	2015	7	JUL	4	1500	14	360	2	50	7	220
99	2015-07-24	2015	7	JUL	4	1500	8	210	8	280	8	295
99	2015-06-18	2015	6	JUN	4	1500	6	200	9	320	4	85			8	150
99	2015-06-20	2015	6	JUN	4	1500	9	325	9	300	6	140			5	100
99	2015-06-21	2015	6	JUN	4	1500	19	420	2	60	6	280			2	30
99	2015-06-22	2015	6	JUN	4	1350	23	620	10	550	8	245			2	30
99	2015-06-23	2015	6	JUN	4	1500	10	300	5	350	9	340			1	15
99	2015-06-24	2015	6	JUN	4	1500	1	35	18	720	2	50	1	20	1	10
99	2015-06-25	2015	6	JUN	4	1350	4	180	1	35
99	2015-06-26	2015	6	JUN	4	1500	21	690	3	130	2	100			1	20
99	2015-06-27	2015	6	JUN	4	1500	11	380	11	650	2	85
8	2015-08-24	2015	8	AUG	4	1400	51	932	5	256	33	1598	1	40
8	2015-08-25	2015	8	AUG	4	1400	53	878	7	382	20	1182	1	40
8	2015-08-26	2015	8	AUG	4	1400	57	680	12	658	9	350
8	2015-08-27	2015	8	AUG	4	1100	34	530	5	278	13	589
8	2015-08-28	2015	8	AUG	4	1400	19	465	6	347	21	981	2	50
8	2015-08-29	2015	8	AUG	4	1400	29	675	6	323	11	738	2	100
8	2015-08-30	2015	8	AUG	4	1200	32	813	4	209	8	506	3	40
8	2015-08-31	2015	8	AUG	4	1400	27	417	5	280	12	477	1	40
8	2015-09-01	2015	9	SEP	4	900	8	216	1	68	5	289	1	40
8	2015-03-04	2015	3	MAR	4	1350	20	400	11	515	10	280			5	100
8	2015-03-05	2015	3	MAR	4	1350	25	500	7	371	4	159	1	50	11	220
8	2015-03-06	2015	3	MAR	4	1350	10	180	5	312	4	107	1	40	6	120
8	2015-03-07	2015	3	MAR	4	1350	32	1100	11	572	8	425			3	60
8	2015-03-08	2015	3	MAR	4	1350	14	239	3	126	3	174			2	40
8	2015-03-09	2015	3	MAR	4	1350	12	220	6	295	9	427			2	40
8	2015-03-10	2015	3	MAR	4	1350	26	725	3	146	9	210	1	60	7	140
8	2015-03-11	2015	3	MAR	4	1350	1	18	7	356	4	202	2	80	7	140
8	2015-06-24	2015	6	JUN	4	1350	13	332	5	310	2	58			6	120
8	2015-06-18	2015	6	JUN	4	1350	21	545	4	151	7	202	1	40	5	100
8	2015-06-20	2015	6	JUN	4	1350	13	403	10	610	11	306			6	120
8	2015-06-21	2015	6	JUN	4	1000	6	144	5	300	6	190			4	80
8	2015-06-22	2015	6	JUN	4	1350	22	500	11	670	7	302	1	50	5	100
8	2015-06-23	2015	6	JUN	4	1350	6	189	7	430	4	117			3	60
8	2015-06-25	2015	6	JUN	4	1350	20	544	5	290	3	83			5	100
8	2015-06-26	2015	6	JUN	4	1000	15	357	4	240	3	128			6	120
8	2015-06-27	2015	6	JUN	4	1000	24	568	8	500	5	153			1	20
8	2015-06-06	2015	6	JUN	4	1500	51	1294	4	193	9	289	1	40	3	60
8	2015-06-08	2015	6	JUN	4	1500	36	1104	3	146	7	238	1	50	5	100
8	2015-06-09	2015	6	JUN	4	1500	45	1024	4	160	6	167			5	100
8	2015-06-10	2015	6	JUN	4	1500	20	652	4	181	3	67			5	100
8	2015-06-11	2015	6	JUN	4	1500	11	238	5	280	5	124			7	140
8	2015-06-12	2015	6	JUN	4	1500	7	306	5	230	6	152			2	40
8	2015-06-13	2015	6	JUN	4	1300	8	333	5	217	3	92			5	100
8	2015-06-14	2015	6	JUN	4	1500	10	343	2	87	5	114			5	100
8	2015-11-10	2015	11	NOV	4	1360			1	61	6	169
8	2015-11-11	2015	11	NOV	4	1360					12	542
8	2015-11-12	2015	11	NOV	4	1360					8	293
8	2015-11-13	2015	11	NOV	4	1360			2	108	8	236
99	2015-10-25	2015	10	OCT	4	1500	4	130			8	265
99	2015-10-26	2015	10	OCT	4	1500	2	45			8	430
99	2015-10-27	2015	10	OCT	4	1500	4	60
99	2015-10-28	2015	10	OCT	4	1500	9	180	3	180	6	340	2	40
99	2015-10-29	2015	10	OCT	4	1500	8	215	4	200	6	410
99	2015-10-30	2015	10	OCT	4	1500	10	245	1	45	6	245
99	2015-10-31	2015	10	OCT	4	1500	2	65	3	230	2	110
8	2015-03-26	2015	3	MAR	4	1400	8	351	2	109	9	470	2	80	7	140
8	2015-03-27	2015	3	MAR	4	1400	6	160	4	183	5	110			13	260
8	2015-03-28	2015	3	MAR	4	1400	3	112	1	61	10	480			11	220
8	2015-03-30	2015	3	MAR	4	1400	9	250	7	375	12	400			17	340
8	2015-03-31	2015	3	MAR	4	1400	9	247	7	402	11	739			6	120
8	2015-04-01	2015	4	APR	4	1400	10	206	5	306	7	273			3	60
8	2015-04-02	2015	4	APR	4	1400	14	430	4	233	7	261			10	200
8	2015-04-03	2015	4	APR	4	1400	6	197	5	267	8	270	2	80	10	200
8	2015-04-04	2015	4	APR	4	1400	12	509	5	245	1	20			10	200
8	2015-10-27	2015	10	OCT	4	1360	11	203	9	535	11	441
8	2015-10-22	2015	10	OCT	4	1360	1	20			14	632	1	40
8	2015-10-23	2015	10	OCT	4	1360			1	54	21	842	1	60
8	2015-10-24	2015	10	OCT	4	1360	4	56	2	91	15	651	2	45
8	2015-10-25	2015	10	OCT	4	1360	3	56	7	406	12	625
8	2015-10-26	2015	10	OCT	4	1360	8	207	4	174	13	589	2	90
8	2015-10-28	2015	10	OCT	4	1360	8	164	4	237	7	432	1	60
8	2015-10-30	2015	10	OCT	4	1200	5	139	5	261	20	750	1	10
8	2015-10-31	2015	10	OCT	4	1200	7	223	3	159	13	656	1	20
83	2015-06-30	2015	6	JUN	4	1275	28	903	10	626	12	617	3	45	10	200
83	2015-07-01	2015	7	JUL	4	1000	10	318	5	418	4	152	1	25	6	120
83	2015-07-02	2015	7	JUL	4	800	10	278	7	331	2	93	1	40	3	60
83	2015-07-03	2015	7	JUL	4	1000	22	526	5	346	2	55	3	100	2	40
83	2015-07-04	2015	7	JUL	4	1000	10	349	5	300	5	216	1	30	9	180
83	2015-07-05	2015	7	JUL	4	1000	20	498	2	145	5	161	2	60	4	80
83	2015-07-07	2015	7	JUL	4	1000	13	364	2	128	2	40	1	40	10	200
99	2015-05-25	2015	5	MAY	4	1500	3	320	3	130	2	45			2	30
99	2015-05-26	2015	5	MAY	4	1500	16	420	3	160	2	110
99	2015-05-27	2015	5	MAY	4	1650	16	465	2	70	4	130			4	80
99	2015-05-28	2015	5	MAY	4	1350	3	75	1	65
99	2015-05-29	2015	5	MAY	4	1500	11	255	5	275	12	425			9	180
99	2015-05-30	2015	5	MAY	4	1500	11	180	3	140	10	375			4	80
99	2015-05-31	2015	5	MAY	4	1650	17	390	9	490	5	275			4	80
99	2015-06-01	2015	6	JUN	4	1500	33	720	4	180	14	670
99	2015-06-02	2015	6	JUN	4	1500	31	615	8	400	12	385
83	2015-07-29	2015	7	JUL	4	1125	23	508	4	166	3	98	5	150	5	100
83	2015-07-31	2015	7	JUL	4	1000	36	470	14	710	3	94	1	30	4	80
83	2015-08-02	2015	8	AUG	4	1250	19	435	11	480	3	310	1	30	5	100
83	2015-08-03	2015	8	AUG	4	1125	26	450	6	290	4	150			2	40
83	2015-08-04	2015	8	AUG	4	1125	44	1040	4	175	5	245	1	30	7	140
83	2015-08-05	2015	8	AUG	4	1125	20	420	4	195	10	570			9	180
83	2015-08-06	2015	8	AUG	4	1000	28	480	1	60	7	325			3	60
83	2015-08-07	2015	8	AUG	4	1250	15	310			10	510	2	60	11	220
83	2015-08-08	2015	8	AUG	4	1125	9	210	1	60	3	115	1	30	8	160
83	2015-08-10	2015	8	AUG	4	1000	18	340	2	75	2	70			9	180
99	2015-09-18	2015	9	SEP	4	1500	6	245	2	130	6	295
99	2015-09-19	2015	9	SEP	4	1500	7	105	5	255	3	95
99	2015-09-21	2015	9	SEP	4	1500	17	255	1	70	15	570
99	2015-09-22	2015	9	SEP	4	1500	11	175	7	300	9	345
99	2015-09-23	2015	9	SEP	4	1500	6	120			9	445	1	15
99	2015-09-24	2015	9	SEP	4	1500	10	185	6	340	5	150
99	2015-09-25	2015	9	SEP	4	1500	8	190	2	115	8	440
99	2015-09-26	2015	9	SEP	4	1500	6	240	3	150	4	190	1	20
8	2015-09-17	2015	9	SEP	4	1400	7	150	1	68	13	767	1	30
8	2015-09-18	2015	9	SEP	4	1400	3	40	5	264	18	985	2	70
8	2015-09-19	2015	9	SEP	4	1400	5	50	2	102	16	788	2	50
8	2015-09-20	2015	9	SEP	4	1400	4	50			26	1252	1	30
8	2015-09-21	2015	9	SEP	4	1400	2	36			12	552	1	40
8	2015-09-22	2015	9	SEP	4	1400	12	146	5	241	21	1186	4	100
8	2015-09-23	2015	9	SEP	4	1400	4	40	3	169	20	1430	1	50
8	2015-09-24	2015	9	SEP	4	1400	4	71			12	622	1	25
83	2015-07-17	2015	7	JUL	4	750	5	137	1	21	2	60			5	90
83	2015-07-18	2015	7	JUL	4	1275	32	680	4	206	8	428	6	110	7	105
83	2015-07-19	2015	7	JUL	4	1275	4	157	4	184	2	102	1	60	18	270
83	2015-07-20	2015	7	JUL	4	1000	5	133	3	155	1	121	1	20	2	30
83	2015-07-21	2015	7	JUL	4	1275	6	205	1	54	4	125	1	20	5	75
83	2015-07-22	2015	7	JUL	4	1100	13	417	3	115	10	468			1	15
83	2015-07-23	2015	7	JUL	4	1150	14	390	2	115	6	286			8	120
83	2015-07-24	2015	7	JUL	4	1300	17	448	3	170	9	378			2	30
180	2015-12-08	2015	12	DEC	4	1600							51	1356	5	8
100	2015-12-04	2015	12	DEC	4	1125							111	3100	2	30					13	650
100	2015-12-05	2015	12	DEC	4	1125							78	2300	5	100					17	900
100	2015-12-06	2015	12	DEC	4	1250							105	3000	4	80					8	440
100	2015-12-08	2015	12	DEC	4	1350							72	2300	1	15					5	270
8	2015-11-24	2015	11	NOV	4	1360	5	92	4	189	7	444
8	2015-11-25	2015	11	NOV	4	1360	6	102	6	368	5	285
8	2015-11-26	2015	11	NOV	4	1360	12	303	14	796	8	301	1	40
8	2015-11-29	2015	11	NOV	4	1360	9	225	9	549	26	1240
8	2015-11-30	2015	11	NOV	4	1360	2	87	5	299	15	459
8	2015-12-01	2015	12	DEC	4	1360	4	118	14	795	17	522	1	50
8	2015-12-02	2015	12	DEC	4	1360	5	128	15	811	15	652
8	2015-12-03	2015	12	DEC	4	1360	5	220	13	644	13	535
8	2015-12-04	2015	12	DEC	4	1300	2	73	7	374	7	325
8	2015-11-27	2015	11	NOV	4	1320	7	180	2	122	10	325	1	50
83	2015-08-30	2015	8	AUG	4	1350	38	625	8	410	16	930	3	40
83	2015-08-31	2015	8	AUG	4	1350	33	530	3	160	6	275
83	2015-09-01	2015	9	SEP	4	1080	12	205			3	110
83	2015-09-03	2015	9	SEP	4	1170	17	320			9	490	1	20
83	2015-09-04	2015	9	SEP	4	1300	14	350	1	45	10	500	1	20
83	2015-09-05	2015	9	SEP	4	1250	37	560	2	80	11	540
83	2015-09-06	2015	9	SEP	4	1250	12	180	2	120	15	575
83	2015-09-07	2015	9	SEP	4	1250	9	125	2	85	14	455	2	60
83	2015-09-08	2015	9	SEP	4	1200	15	200			6	470
83	2015-09-09	2015	9	SEP	4	1000	11	275	3	190	11	620
8	2015-08-10	2015	8	AUG	4	1400	21	382	4	227	42	1763
8	2015-08-11	2015	8	AUG	4	1100	17	356	4	199	29	1324
8	2015-08-12	2015	8	AUG	4	1100	13	306	4	219	23	1066
8	2015-08-13	2015	8	AUG	4	750	16	253	2	65	22	1055	1	50
8	2015-08-14	2015	8	AUG	4	1100	14	239	4	211	26	1082	2	50
8	2015-08-15	2015	8	AUG	4	1400	8	157	4	146	26	1074
8	2015-08-16	2015	8	AUG	4	1400	9	204	4	196	23	1126
8	2015-08-17	2015	8	AUG	4	1400	3	160	4	189	17	897	1	50
8	2015-08-18	2015	8	AUG	4	1100	3	128	5	319	19	1065	2	50
8	2015-08-19	2015	8	AUG	4	1000	2	20			18	825
84	2013-04-05	2013	4	APR	3	1200							56	1288	135	1080
84	2013-04-06	2013	4	APR	3	1200							26	455	36	252
100	2013-01-06	2013	1	JAN	3	1250							33	1000	4	80					2	110
100	2013-01-07	2013	1	JAN	3	1250							8	150	43	430					2	110
100	2013-01-10	2013	1	JAN	3	900							186	6900	4	80					2	100
100	2013-01-10	2013	1	JAN	3	1250							110	5200	11	220
100	2013-01-13	2013	1	JAN	3	1350					1	45	12	400	6	120					2	100
100	2013-01-14	2013	1	JAN	3	1350							10	250	185	2960
100	2013-01-15	2013	1	JAN	3	1200							38	1200	21	210					1	80
100	2013-01-19	2013	1	JAN	3	1350							27	780	9	90					1	60
100	2013-01-20	2013	1	JAN	3	1350							8	280	24	480
100	2013-01-21	2013	1	JAN	3	1350							18	550	226	4000					2	120
100	2013-01-22	2013	1	JAN	3	1250							10	250	160	240
100	2013-01-23	2013	1	JAN	3	1250							7	250	100	1500
100	2013-01-24	2013	1	JAN	3	900							22	650	28	230					1	80
100	2013-04-03	2013	4	APR	3	1300							74	1900	91	730					1	60
100	2013-04-04	2013	4	APR	3	1350							73	1850	122	1000
100	2013-04-05	2013	4	APR	3	1350							21	504	64	640					1	60
100	2013-04-21	2013	4	APR	3	1300							52	1450	3	45
100	2013-04-22	2013	4	APR	3	1350							225	5900	16	350
100	2013-04-23	2013	4	APR	3	1350			1	30			192	5000	8	160
100	2013-04-24	2013	4	APR	3	1350			3	45			228	5300	20	240
100	2013-04-25	2013	4	APR	3	1350			1	17			152	3600	24	290
100	2013-04-26	2013	4	APR	3	1350					1	50	134	3100	9	100
100	2013-04-27	2013	4	APR	3	1350							82	2300	69	1400					1	75
100	2013-04-28	2013	4	APR	3	1350					4	300	55	1500	26	300
100	2013-04-29	2013	4	APR	3	1350			1	15			30	700	25	300
100	2013-04-30	2013	4	APR	3	1200					2	200	27	630	25	400
100	2013-05-01	2013	5	MAY	3	1350							160	4000	102	1200
84	2013-04-22	2013	4	APR	3	1200							42	908	1	20					1	40
84	2013-04-23	2013	4	APR	3	1200							180	3240	17	286
84	2013-04-24	2013	4	APR	3	1200							112	2016	5	75
84	2013-04-25	2013	4	APR	3	1200							98	1764	7	140
84	2013-04-26	2013	4	APR	3	1200							80	1440	6	120
84	2013-04-27	2013	4	APR	3	1200							58	1229	3	60
84	2013-04-28	2013	4	APR	3	1200							48	960	127	2286
84	2013-04-29	2013	4	APR	3	1200							30	642	14	210
84	2013-04-30	2013	4	APR	3	1200							22	435	76	912
46	2013-02-23	2013	2	FEB	3	1200							22	440	78	780
46	2013-02-24	2013	2	FEB	3	1100							42	1210	49	735
46	2013-02-25	2013	2	FEB	3	1200							25	625
46	2013-02-26	2013	2	FEB	3	1000							17	425	1	95
46	2013-02-27	2013	2	FEB	3	1200							4	100	83	1245
46	2013-03-01	2013	3	MAR	3	1100							9	225	1	20
46	2013-03-02	2013	3	MAR	3	1100							37	925	17	225
46	2013-03-03	2013	3	MAR	3	1100							16	400	5	100
67	2013-03-23	2013	3	MAR	3	1200
67	2013-03-24	2013	3	MAR	3	1200							4	70	13	100
67	2013-04-22	2013	4	APR	3	1200	3	118	47	600	5	187	14	240	90	1200
67	2013-04-24	2013	4	APR	3	1200	14	580	12	380			11	225
67	2013-04-25	2013	4	APR	3	1200	11	405	17	550			1	15
67	2013-04-27	2013	4	APR	3	1200	4	168	12	400			3	80
84	2013-06-23	2013	6	JUN	3	1200							8	168
84	2013-06-24	2013	6	JUN	3	1200							18	450
84	2013-06-26	2013	6	JUN	3	1200							79	4475	10	80					3	90
84	2013-06-27	2013	6	JUN	3	1200							150	3960	5	40
84	2013-06-28	2013	6	JUN	3	1200			4	130			50	1218
84	2013-06-29	2013	6	JUN	3	1200							37	775
84	2013-06-30	2013	6	JUN	3	1200							90	1800	152	1216
84	2013-07-01	2013	7	JUL	3	1200							59	1335	60	360
84	2013-07-22	2013	7	JUL	3	1200							37	851	118	944					8	240
84	2013-07-23	2013	7	JUL	3	1200							83	1909	185	1480					1	40
84	2013-07-31	2013	7	JUL	3	1200							24	498	5	35
84	2013-08-01	2013	8	AUG	3	1200			2	30			100	2121	12	108
84	2013-08-02	2013	8	AUG	3	1200							42	868	7	70
84	2013-08-03	2013	8	AUG	3	1200			22	330	2	80	35	764	49	392
84	2013-08-04	2013	8	AUG	3	1200							59	1137	70	490					2	40
84	2013-08-05	2013	8	AUG	3	1200							23	419	29	203
74	2013-04-20	2013	4	APR	3	1250	8	305	5	140	19	1000	8	120
100	2013-07-19	2013	7	JUL	3	1250							78	1950	140	1700					2	110
100	2013-07-20	2013	7	JUL	3	1250							82	2250	72	720
100	2013-07-21	2013	7	JUL	3	1350							75	2000	36	360
100	2013-07-29	2013	7	JUL	3	1350							70	2050	21	250
100	2013-07-30	2013	7	JUL	3	1350							67	1900	14	140
100	2013-07-31	2013	7	JUL	3	1350					1	130	64	1800	29	300
100	2013-08-01	2013	8	AUG	3	1350			8	144	8	450	59	1500	20	220
100	2013-08-02	2013	8	AUG	3	1250			51	920	1	70	52	1400	59	600
100	2013-05-16	2013	5	MAY	3	1250							26	500	10	100
100	2013-05-19	2013	5	MAY	3	1350							59	1550	28	300
100	2013-05-20	2013	5	MAY	3	1350							123	3100	11	165
100	2013-05-21	2013	5	MAY	3	1350							45	1150	22	240
100	2013-05-22	2013	5	MAY	3	1350							76	1900	15	225
100	2013-05-23	2013	5	MAY	3	1350							71	1600	18	200
100	2013-05-24	2013	5	MAY	3	1350							81	1900	26	300
100	2013-05-25	2013	5	MAY	3	1350							165	4200	7	100
100	2013-05-27	2013	5	MAY	3	1350							178	4600	1	15
100	2013-06-15	2013	6	JUN	3	1300							46	1500	3	45
100	2013-06-16	2013	6	JUN	3	1350							166	4500	71	750
100	2013-06-17	2013	6	JUN	3	1350							162	4300	33	330
100	2013-06-19	2013	6	JUN	3	1350							207	5800	11	140
100	2013-06-22	2013	6	JUN	3	1150			2	45			212	5500	46	800
100	2013-06-22	2013	6	JUN	3	1150			1	20			104	2900	50	600
100	2013-06-24	2013	6	JUN	3	600							70	2000	24	280
100	2013-06-25	2013	6	JUN	3	1350							238	7350	11	130
100	2013-06-26	2013	6	JUN	3	700							138	4300	8	96
100	2013-08-22	2013	8	AUG	3	1350			1	40			228	6000	10	100
100	2013-08-23	2013	8	AUG	3	1350							169	4500	19	190
100	2013-08-24	2013	8	AUG	3	1350							64	1500	11	120
100	2013-08-25	2013	8	AUG	3	1350							242	7200	21	210
100	2013-08-26	2013	8	AUG	3	1350							85	2500	19	230
100	2013-08-27	2013	8	AUG	3	1350							143	4300	11	165
100	2013-08-28	2013	8	AUG	3	1200							183	5100	12	150
100	2013-08-29	2013	8	AUG	3	1200							81	2300	13	195
67	2013-10-01	2013	10	OCT	3	1200	2	83	2	80	4	336	6	100	63	650
67	2013-10-17	2013	10	OCT	3	1200			17	490	2	134	2	60	114	1200
67	2013-10-18	2013	10	OCT	3	1200	1	36	32	470	3	205	1	30	43	450
67	2013-10-21	2013	10	OCT	3	1200	8	199	29	1140	2	222	2	55	19	200
67	2013-10-23	2013	10	OCT	3	1200			10	220	10	804	8	285
67	2013-10-24	2013	10	OCT	3	1200	13	565	28	566	1	110	4	50	30	300
67	2013-10-25	2013	10	OCT	3	1200			3	78					32	320
67	2013-11-11	2013	11	NOV	3	1200			5	161	2	93	4	75	85	1000
67	2013-11-12	2013	11	NOV	3	1200	5	188	73	2320	6	392	8	185	35	440
67	2013-11-13	2013	11	NOV	3	1200	1	65	28	820	4	253	4	170	30	320
67	2013-11-14	2013	11	NOV	3	1200			31	755	14	960	20	600	35	420
67	2013-11-16	2013	11	NOV	3	1200	8	385	8	355			6	140	15	200
67	2013-11-17	2013	11	NOV	3	1200	14	445	13	589	6	445	4	80	15	180
67	2013-11-23	2013	11	NOV	3	1200	1	47	50	1640	5	300			18	200
67	2013-11-24	2013	11	NOV	3	1200	1	36	8	320	2	168	25	505	44	480
103	2013-10-17	2013	10	OCT	3	1500	4	174	13	449	3	171	29	290	13	130
103	2013-10-18	2013	10	OCT	3	1500	5	207	8	334	2	139	19	190	8	80
103	2013-10-19	2013	10	OCT	3	1500	4	157	21	776	10	663	17	170	15	150
103	2013-10-20	2013	10	OCT	3	1500	5	204	10	275	4	329	4	40	7	70
103	2013-10-21	2013	10	OCT	3	1500	2	94	12	490	2	111	4	40	16	160
103	2013-10-22	2013	10	OCT	3	1500	11	562	18	733	1	50			31	310
103	2013-10-23	2013	10	OCT	3	1500	14	495	58	1750	3	182	7	70	27	270
103	2013-10-24	2013	10	OCT	3	1500	7	255	14	500	1	61	2	20	10	100
76	2013-11-13	2013	11	NOV	3	1400	11	544	26	977	8	562	11	250
76	2013-11-16	2013	11	NOV	3	1400	3	211	61	1806	8	457	6	110
76	2013-11-17	2013	11	NOV	3	1400	1	61	33	1000	5	332	9	130
76	2013-11-18	2013	11	NOV	3	1400			90	2370	5	435	4	55
49	2013-11-29	2013	11	NOV	3	1300			2	63	1	66	26	460	92	1200
49	2013-12-14	2013	12	DEC	3	1300							34	1100	25	400
49	2013-12-15	2013	12	DEC	3	1300							9	217	178	2500															6	25
49	2013-12-16	2013	12	DEC	3	1300							21	400	194	2500
49	2013-12-17	2013	12	DEC	3	1300							12	213	94	1000
49	2013-12-18	2013	12	DEC	3	1300							47	1300	65	800															3	12
49	2013-12-20	2013	12	DEC	3	1300							35	600	93	1100					2	80									5	20
49	2013-12-21	2013	12	DEC	3	1300							13	250	313	4000
49	2013-12-23	2013	12	DEC	3	1300							125	2300	376	3000
100	2013-11-12	2013	11	NOV	3	1200							9	300	27	540					1	60
100	2013-11-13	2013	11	NOV	3	1350							39	1000	71	1420
100	2013-11-14	2013	11	NOV	3	1350							72	2000	53	1060
100	2013-11-16	2013	11	NOV	3	1350							56	1600	10	120
100	2013-11-17	2013	11	NOV	3	1350							143	5200	12	240
100	2013-11-18	2013	11	NOV	3	1350							119	4200	4	80
100	2013-11-20	2013	11	NOV	3	1350							100	3600	10	200
100	2013-11-21	2013	11	NOV	3	1350							77	2850	8	160
73	2013-11-14	2013	11	NOV	3	1100			2	50			46	800	2	35
73	2013-11-15	2013	11	NOV	3	1100			3	50	4	300	19	300	2	35
73	2013-11-17	2013	11	NOV	3	1100			19	525	1	40	10	220	3	50
73	2013-11-18	2013	11	NOV	3	1100	1	50	90	2500	7	275	12	250	1	30
73	2013-11-19	2013	11	NOV	3	1100			25	700	17	700	2	50	2	40
73	2013-11-20	2013	11	NOV	3	1100			2	50			1	25	1	30
73	2013-11-21	2013	11	NOV	3	1100	1	30	15	500	5	250	41	1200	50	1000
103	2013-11-21	2013	11	NOV	3	1500					2	104	68	680	58	580
103	2013-11-22	2013	11	NOV	3	1500			24	610	1	35	8	80	10	100
103	2013-11-23	2013	11	NOV	3	1500			9	280	10	542	7	70	22	220
103	2013-11-24	2013	11	NOV	3	1500	1	41	19	530			18	180	36	360
103	2013-11-26	2013	11	NOV	3	1500			4	100	2	78	10	100	47	470
103	2013-11-14	2013	11	NOV	3	1500			6	148	1	39	29	290	2	20
103	2013-11-16	2013	11	NOV	3	1500	2	115	12	382			7	70	5	50
103	2013-11-17	2013	11	NOV	3	1500	2	62	52	1848	4	133	7	70	4	40
100	2013-12-01	2013	12	DEC	3	1300							50	1250	144	2300
100	2013-12-04	2013	12	DEC	3	1350							43	1500	6	120
100	2013-12-09	2013	12	DEC	3	1200							19	700	5	150
100	2013-12-09	2013	12	DEC	3	1350							75	2300	157	2200
100	2013-12-10	2013	12	DEC	3	1350							31	1250	50	700
100	2013-12-11	2013	12	DEC	3	1350							19	500	170	2200
100	2013-12-02	2013	12	DEC	3	1350							15	430	15	300
100	2013-05-17	2013	5	MAY	3	1350							364	8500	5	50
100	2014-01-10	2014	1	JAN	3	1200							35	1000	10	100			2		2	160
100	2014-01-11	2014	1	JAN	3	1350							62	2000	53	800
100	2014-01-12	2014	1	JAN	3	1350							75	2300	70	1000
100	2014-01-13	2014	1	JAN	3	1350							30	870	175	2100
100	2014-01-14	2014	1	JAN	3	1350							36	1200	58	900
100	2014-03-06	2014	3	MAR	3	1200			1	60			83	2200	36	400
100	2014-03-07	2014	3	MAR	3	1350							86	2250	86	950					1	60
100	2014-03-08	2014	3	MAR	3	1350							92	2400	48	570					3	180
100	2014-03-09	2014	3	MAR	3	1400							64	1700	31	370
100	2014-03-10	2014	3	MAR	3	1200			2	120			27	950	110	1200					3	150
100	2014-03-11	2014	3	MAR	3	1350					1	60	35	1000	83	920					1	50
100	2014-03-12	2014	3	MAR	3	1350							179	5600	40	560
100	2014-03-13	2014	3	MAR	3	1350							134	3900	22	300
100	2014-03-14	2014	3	MAR	3	1350							82	2450	18	220
100	2014-03-15	2014	3	MAR	3	1350							35	800	40	450
100	2014-04-08	2014	4	APR	3	1350			1	15			32	640	173	1730
100	2014-04-09	2014	4	APR	3	1350							117	3300	2	20
100	2014-04-10	2014	4	APR	3	1350							55	1450	2	20					2	100
100	2014-04-11	2014	4	APR	3	1350							13	240	135	1350
100	2014-04-14	2014	4	APR	3	1350							20	720	1	15					2	100
100	2014-04-15	2014	4	APR	3	1350							109	3300	34	408
100	2014-04-16	2014	4	APR	3	1350			1	15			65	1700	64	768
100	2014-04-17	2014	4	APR	3	1350					1	25	37	800	136	1632
100	2014-04-18	2014	4	APR	3	1350							50	1000	142	1562
100	2014-04-19	2014	4	APR	3	1350							28	680	1	20					2	120
100	2014-04-22	2014	4	APR	3	1050							64	2250	25	750
49	2014-04-17	2014	4	APR	3	1300							37	570	186	1800					1	40
49	2014-03-22	2014	3	MAR	3	1300					2	295	49	850	145	1400
49	2014-03-23	2014	3	MAR	3	1300			1	26	4	198	51	1022	96	900
67	2014-04-12	2014	4	APR	3	1200	1	47			4	126	7	205	19	190
100	2014-06-12	2014	6	JUN	3	1350							118	3250	23	230
100	2014-06-13	2014	6	JUN	3	1250							100	2500	18	180
100	2014-06-15	2014	6	JUN	3	1350							215	5600	30	300
100	2014-06-16	2014	6	JUN	3	1350							134	3300	57	570
100	2014-06-17	2014	6	JUN	3	1350							113	3600	15	150
100	2014-06-19	2014	6	JUN	3	1350							62	1500	22	220
100	2014-05-13	2014	5	MAY	3	1350							52	1200	135	1350
100	2014-05-14	2014	5	MAY	3	1350							121	2900	71	850
100	2014-05-15	2014	5	MAY	3	1350							126	2800	17	200
100	2014-05-16	2014	5	MAY	3	1350							116	3250	22	220
100	2014-05-17	2014	5	MAY	3	1350					2	60	236	6500	23	330
100	2014-05-18	2014	5	MAY	3	1350					4	240	150	4400	40	400
100	2014-05-19	2014	5	MAY	3	1050			1	15	3	180	109	3250	20	200
100	2014-05-20	2014	5	MAY	3	1350					10	600	107	3300	25	250
49	2014-04-17	2014	4	APR	3	1300							37	570	186	1800					1	40
69	2014-08-02	2014	8	AUG	3	1360	6	240	4	135	6	330	1	20	3	45
69	2014-08-03	2014	8	AUG	3	1280	16	450	7	260	1	18	1	20	7	105
69	2014-08-04	2014	8	AUG	3	1340	1	35			4	200			10	450
69	2014-08-05	2014	8	AUG	3	1340	11	440	7	198	2	100	2	30	10	450
69	2014-08-06	2014	8	AUG	3	1340	5	120	4	160	7	325	3	60	5	75
69	2014-08-07	2014	8	AUG	3	1340	19	670	8	230					5	75
69	2014-08-08	2014	8	AUG	3	1320	5	150	5	175	11	450	21	420	5	75
99	2014-07-23	2014	7	JUL	3	1350	5	185			1	25			9	180
99	2014-07-28	2014	7	JUL	3	1500	7	415	1	35	2	95			2	50
99	2014-07-30	2014	7	JUL	3	1350							9	250
72	2014-10-05	2014	10	OCT	3	1200			6	218			3	40	23	200
72	2014-10-06	2014	10	OCT	3	1200	17	731	4	160	11	840	10	100	200	2200
72	2014-10-08	2014	10	OCT	3	1200	6	266	8	221	4	260	2	40	65	500
72	2014-10-09	2014	10	OCT	3	1200	4	72	2	70	1	110	1	15	52	400
72	2014-10-14	2014	10	OCT	3	1200			1	30	1	65	7	90	29	200
100	2014-08-08	2014	8	AUG	3	1350							122	4000	31	310
100	2014-08-09	2014	8	AUG	3	1350							175	5400	9	100
100	2014-08-10	2014	8	AUG	3	1350			1	25			149	4500	32	350
100	2014-09-04	2014	9	SEP	3	1350			4	160	1	30	50	1300	33	400
100	2014-09-05	2014	9	SEP	3	1350			1	40			96	2600	23	345
100	2014-09-06	2014	9	SEP	3	1350					1	75	130	3600	36	540
100	2014-09-07	2014	9	SEP	3	1350							142	4200	16	240
100	2014-09-08	2014	9	SEP	3	1350							94	3100	11	165
100	2014-09-09	2014	9	SEP	3	1350							76	1900	21	315
100	2014-09-10	2014	9	SEP	3	1350							84	3200	16	320
100	2014-09-11	2014	9	SEP	3	1350							65	1800	10	150
100	2014-09-12	2014	9	SEP	3	1350					2	105	74	2100	20	300
100	2014-09-13	2014	9	SEP	3	1350							53	1300	25	300
100	2014-09-14	2014	9	SEP	3	1350			6	165			60	1400	87	1044
69	2014-09-05	2014	9	SEP	3	1240	8	135	1	25	2	125
69	2014-09-06	2014	9	SEP	3	1200	9	175	5	190
76	2014-10-02	2014	10	OCT	3	1554	15	667	55	1885	2	216	2	12
76	2014-10-03	2014	10	OCT	3	1554	12	584	55	1830			4	55
76	2014-10-04	2014	10	OCT	3	1554	26	1196	43	1442			5	106
76	2014-10-05	2014	10	OCT	3	1398	6	248	49	1552			2	40
76	2014-10-09	2014	10	OCT	3	1554	5	226	16	503	2	139	3	50
76	2014-10-10	2014	10	OCT	3	1554	16	696	86	3217	3	182	5	160
76	2014-10-11	2014	10	OCT	3	1398	1	31	64	2237	7	669	5	85
100	2014-12-01	2014	12	DEC	3	1100							21	528	8	80					2	120
100	2014-12-02	2014	12	DEC	3	1350							126	3300	147	2200
100	2014-12-03	2014	12	DEC	3	1350					1	95	57	1600	100	1500
100	2014-12-04	2014	12	DEC	3	1350							115	4000	60	900
100	2014-12-05	2014	12	DEC	3	1350							268	10000	12	180
100	2014-12-06	2014	12	DEC	3	800							125	4300	3	45
100	2014-12-07	2014	12	DEC	3	1350							104	3750	31	460					1	60
100	2014-12-08	2014	12	DEC	3	1350							150	6200	3	45
100	2014-12-09	2014	12	DEC	3	1050							40	1350	7	140
57	2014-11-28	2014	11	NOV	3	1000			1	10			40	800	129	1000
57	2014-11-29	2014	11	NOV	3	1000			3	30			53	800	111	800
57	2014-11-30	2014	11	NOV	3	1000							95	1200	60	420
57	2014-12-01	2014	12	DEC	3	1000							63	1200	120	800
57	2014-12-02	2014	12	DEC	3	1000							17	300	90	600
100	2014-12-01	2014	12	DEC	3	1100							21	528	8	80					2	120
100	2014-12-02	2014	12	DEC	3	1350							126	3300	147	2200
100	2014-12-03	2014	12	DEC	3	1350					1	95	57	1600	100	1500
100	2014-12-04	2014	12	DEC	3	1350							115	4000	60	900
100	2014-12-05	2014	12	DEC	3	1350							268	10000	12	180
100	2014-12-06	2014	12	DEC	3	800							125	4300	3	45
100	2014-12-07	2014	12	DEC	3	1350							104	3750	31	460					1	60
100	2014-12-08	2014	12	DEC	3	1350							150	6200	3	45
100	2014-12-09	2014	12	DEC	3	1050							40	1350	7	140
103	2014-09-02	2014	9	SEP	3	1500	4	192	5	207	2	183	2	20	69	690
103	2014-10-01	2014	10	OCT	3	1500	2	88	11	454	2	93	19	190	20	200
103	2014-10-03	2014	10	OCT	3	1500	5	112	4	165	2	55	4	40	21	210
103	2014-10-04	2014	10	OCT	3	1500	5	180	9	320			3	30	29	290
103	2014-10-05	2014	10	OCT	3	1500	7	284	41	1300	5	207	2	20	32	320
103	2014-10-06	2014	10	OCT	3	1500	7	220	14	440	5	384	4	40	45	450
103	2014-10-07	2014	10	OCT	3	1500	3	93	3	76	16	1459	5	50	48	480
103	2014-10-08	2014	10	OCT	3	1500	1	47	13	370	3	210	6	60	70	700
103	2014-10-09	2014	10	OCT	3	1500	7	302	23	978	3	162	9	90	51	510
8	2014-08-03	2014	8	AUG	3	1300	9	478	4	144	5	284	6	20	32	400
8	2014-08-04	2014	8	AUG	3	1300	22	626	2	66	2	98	9	100	52	700
46	2014-06-23	2014	6	JUN	3	700							13	65	9	45
46	2014-06-24	2014	6	JUN	3	1100							32	160	4	20
46	2014-06-25	2014	6	JUN	3	1200							15	75
46	2014-06-27	2014	6	JUN	3	1200							21	105	2	10
46	2014-06-28	2014	6	JUN	3	1200							15	75	5	25
46	2014-06-29	2014	6	JUN	3	1200							30	150	2	10
46	2014-07-01	2014	7	JUL	3	900							21	105	6	30
76	2014-12-02	2014	12	DEC	3	1400			10	267	5	557	9	270
76	2014-12-03	2014	12	DEC	3	1400	1	47	16	535	4	290	25	520
76	2014-12-04	2014	12	DEC	3	1400			3	145			10	280
57	2015-02-04	2015	2	FEB	3	950							39	1200	3	20
57	2015-02-05	2015	2	FEB	3	950							11	300	3	15
57	2015-02-06	2015	2	FEB	3	950							14	200	157	1200
57	2015-02-07	2015	2	FEB	3	950							7	100	37	200
57	2015-02-08	2015	2	FEB	3	950							20	350	117	1000
57	2015-02-03	2015	2	FEB	3	950							135	4500	28	200
74	2015-03-07	2015	3	MAR	3	1300	2	75	3	90	2	140	7	100
74	2015-03-08	2015	3	MAR	3	1300	2	35	2	55	2	220	3	40
49	2015-01-19	2015	1	JAN	3	1400					1	100	14	280	540	6000
49	2015-01-20	2015	1	JAN	3	900							3	67	81	800
49	2015-01-21	2015	1	JAN	3	1400							18	350	120	1600
49	2015-01-22	2015	1	JAN	3	1400			1	42	8	597	11	277	78	900
49	2015-02-01	2015	2	FEB	3	1400							11	366	13	300
49	2015-02-03	2015	2	FEB	3	1400							45	1300	10	200					3	150
49	2015-02-04	2015	2	FEB	3	1400							47	1300	13	250					1	40
49	2015-02-05	2015	2	FEB	3	1400							23	630	28	500					1	40
49	2015-02-06	2015	2	FEB	3	1400					1	98	7	164	145	2000
49	2015-02-07	2015	2	FEB	3	1400					1	72	5	64	51	700
49	2015-02-08	2015	2	FEB	3	1400					3	285	15	306	96	1000
100	2015-03-06	2015	3	MAR	3	1350							31	700	50	500					9	500
100	2015-03-07	2015	3	MAR	3	1350							32	1100	7	100					3	180
100	2015-03-08	2015	3	MAR	3	1200							58	1400	9	70					7	420
100	2015-03-09	2015	3	MAR	3	1350							60	1300	19	190					2	160
100	2015-03-10	2015	3	MAR	3	1350							90	2000	441	4400
100	2015-03-11	2015	3	MAR	3	1350							22	400	264	2700					2	150
74	2015-04-01	2015	4	APR	3	1300			3	100	13	600	6	65
74	2015-03-29	2015	3	MAR	3	1300	1	30			1	20	2	30
74	2015-03-30	2015	3	MAR	3	1000	1	20	9	300	5	120	3	30
74	2015-04-07	2015	4	APR	3	1300	7	250	4	150	4	150	6	60
100	2015-01-11	2015	1	JAN	3	1200							297	9600	9	135
100	2015-01-12	2015	1	JAN	3	1350							80	2300	8	120
100	2015-01-13	2015	1	JAN	3	1350							72	1900	200	3000
100	2015-01-15	2015	1	JAN	3	1350							35	1000	4	60
100	2015-01-16	2015	1	JAN	3	1350							171	6400	7	120
100	2015-01-17	2015	1	JAN	3	1350							215	7800	8	160
100	2015-01-18	2015	1	JAN	3	1050							98	3600	7	140
100	2015-01-19	2015	1	JAN	3	1350							69	2500	4	80
100	2015-01-20	2015	1	JAN	3	1350							116	4300	2	30
11	2015-04-21	2015	4	APR	3	1360	2	114			2	209	7	42	210	1254
11	2015-04-22	2015	4	APR	3	1340	2	135	1	48	2	125	2	10	293	1758
11	2015-04-23	2015	4	APR	3	1540	3	116	10	282.5	5	198	1	3	432	3024
89	2015-03-08	2015	3	MAR	3	1000			2	50			75	1500	46	322
89	2015-03-10	2015	3	MAR	3	1000			7	155			99	1083	22	154
89	2015-03-11	2015	3	MAR	3	1000							31	527	11	110
100	2015-02-12	2015	2	FEB	3	1350							13	400	25	300
100	2015-02-13	2015	2	FEB	3	1350							31	1000	8	120
100	2015-02-02	2015	2	FEB	3	1350							13	350	89	1100
100	2015-02-03	2015	2	FEB	3	1350							109	3500	28	420
100	2015-02-04	2015	2	FEB	3	1350							33	1100	2	40
100	2015-02-07	2015	2	FEB	3	1350							64	1950	3	75
100	2015-02-08	2015	2	FEB	3	1200							25	830	6	150
100	2015-02-09	2015	2	FEB	3	1350							18	600	3	75
100	2015-02-10	2015	2	FEB	3	1350							31	1070	16	240
100	2015-02-11	2015	2	FEB	3	1350							20	700	39	900
57	2015-01-12	2015	1	JAN	3	900							41	500	3	20
57	2015-01-13	2015	1	JAN	3	900							14	200	33	150
100	2015-03-26	2015	3	MAR	3	1200							28	600	34	200					1	50
100	2015-03-27	2015	3	MAR	3	1350							49	1500	5	40					4	240
100	2015-03-28	2015	3	MAR	3	1350							36	1000	3	20
100	2015-03-29	2015	3	MAR	3	1350							55	1750	5	50					2	100
100	2015-03-30	2015	3	MAR	3	1350							109	2900	4	40					6	360
100	2015-03-31	2015	3	MAR	3	1350							41	1000	4	40					5	325
100	2015-04-01	2015	4	APR	3	1350							114	3100	2	30					2	160
100	2015-04-02	2015	4	APR	3	1350							75	2000	5	75					1	70
100	2015-04-03	2015	4	APR	3	1350							61	1800	7	100					5	400
100	2015-04-04	2015	4	APR	3	1350							132	3500	75	450					2	140
100	2015-04-05	2015	4	APR	3	1350							97	2600	44	270					1	70
100	2015-04-06	2015	4	APR	3	1350							78	2100	5	40					5	400
100	2015-04-07	2015	4	APR	3	1350							52	1600	2	16					2	160
100	2015-04-08	2015	4	APR	3	1350							43	1300	7	70					4	240
100	2015-04-09	2015	4	APR	3	1350							62	1500	258	2500
100	2015-04-10	2015	4	APR	3	1350							27	500	96	700
76	2015-04-06	2015	4	APR	3	1550	1	61	20	392	6	422	36	510
100	2015-04-23	2015	4	APR	3	1350							97	2700	2	20					4	300
100	2015-04-24	2015	4	APR	3	1350							49	1400	5	50					3	210
100	2015-04-25	2015	4	APR	3	1350							27	750	7	70					1	75
100	2015-04-26	2015	4	APR	3	1350							30	1000	6	72					3	225
100	2015-04-27	2015	4	APR	3	1350							19	530	2	30					2	120
100	2015-04-28	2015	4	APR	3	1350							16	400	68	550					2	100									47	180
100	2015-04-29	2015	4	APR	3	1350							37	800	144	1050					2	110									216	800
57	2015-03-07	2015	3	MAR	3	1000			1	25			45	800	111	700
57	2015-03-09	2015	3	MAR	3	1000			5	100			91	1600	264	1800
76	2015-06-27	2015	6	JUN	3	1240	25	1143	1	33	21	904	6	115
76	2015-06-28	2015	6	JUN	3	1240	9	437			26	1244	3	55
76	2015-06-29	2015	6	JUN	3	1240	4	176	14	531	7	351	10	215
76	2015-06-30	2015	6	JUN	3	1240	12	456	4	144	11	472	3	30
76	2015-07-01	2015	7	JUL	3	1240	15	491	4	150	1	32	5	90
76	2015-07-02	2015	7	JUL	3	1240	6	263	3	98	4	161	12	90
76	2015-07-03	2015	7	JUL	3	1240	11	334	10	382	1	32	8	175
76	2015-07-04	2015	7	JUL	3	1400	12	504	3	117			5	55
100	2015-08-05	2015	8	AUG	3	1350							29	700	59	600					2	100
100	2015-08-06	2015	8	AUG	3	1350			1	25			84	1900	61	610					2	100
100	2015-08-08	2015	8	AUG	3	1350							95	2000	40	400
73	2015-09-02	2015	9	SEP	3	1200			9	300	11	600	3	50
73	2015-09-26	2015	9	SEP	3	1200	11	275	5	100	1	25	4	60
73	2015-09-28	2015	9	SEP	3	1200			15	300	1	60	8	100
67	2015-09-26	2015	9	SEP	3	1400	4	120	33	990	29	1990	7	90	19	250
67	2015-08-31	2015	8	AUG	3	1500	27	1000	39	780			3	50	8	100
103	2015-08-31	2015	8	AUG	3	1500			13	400	1	39	6	60	41	410
100	2015-09-26	2015	9	SEP	3	1350					3	45	53	1400	13	130
74	2015-10-22	2015	10	OCT	3	1350	6	180	7	300	7	500	29	350
74	2015-10-23	2015	10	OCT	3	1350	1	20	4	160	3	120	6	60
74	2015-10-25	2015	10	OCT	3	1350	1	50	94	3500	13	550	3	30
73	2015-10-22	2015	10	OCT	3	1200	9	300	10	300	6	300	8	100
73	2015-10-25	2015	10	OCT	3	1200			8	180	14	800	5	70
73	2015-10-26	2015	10	OCT	3	1200			12	300	3	125	1	15
100	2015-10-19	2015	10	OCT	3	1350			37	950	2	180	56	120	62	900					3	210
100	2015-10-20	2015	10	OCT	3	1350			24	720	2	180	50	1200	34	500					3	210
100	2015-10-21	2015	10	OCT	3	1350			29	580	1	120	33	800	36	430					1	60
100	2015-10-22	2015	10	OCT	3	1350			10	170	5	380	67	1600	44	650					14	770
100	2015-10-23	2015	10	OCT	3	1350			9	150	8	680	59	1400	16	190					16	900
100	2015-10-27	2015	10	OCT	3	1350							219	5800	22	220
100	2015-10-28	2015	10	OCT	3	1350							65	2000	20	300
100	2015-10-29	2015	10	OCT	3	1350							60	1700	8	96
100	2015-10-30	2015	10	OCT	3	1350							119	3300	5	75
100	2015-10-31	2015	10	OCT	3	1350							110	4000	8	120
180	2015-10-19	2015	10	OCT	3	1800			13	195			36	719	37	444					1	40
180	2015-10-20	2015	10	OCT	3	1800			34	640	4	276	39	743	42	504					1	30
180	2015-10-21	2015	10	OCT	3	1800			18	324	4	531	9	199	18	216
180	2015-10-22	2015	10	OCT	3	1800			4	60	7	448	31	815	42	504
180	2015-10-23	2015	10	OCT	3	1800			17	255	4	531	9	199	18	144
180	2015-10-24	2015	10	OCT	3	1800			4	60	2	264	47	1255	18	144
180	2015-10-25	2015	10	OCT	3	1800			12	180			16	215	15	120					1	30
180	2015-10-27	2015	10	OCT	3	1800							135	3244	45	540					1	30
180	2015-10-28	2015	10	OCT	3	1800							57	1502	12	144
180	2015-10-29	2015	10	OCT	3	1800							66	1512	25	300
180	2015-10-30	2015	10	OCT	3	1800							51	1271	6	60					1	40
180	2015-10-31	2015	10	OCT	3	1800							80	2419	14	140
180	2015-11-01	2015	11	NOV	3	1800							34	1034	12	144
180	2015-11-02	2015	11	NOV	3	1800							80	2419	14	140
180	2015-11-03	2015	11	NOV	3	800							52	1615	11	110
76	2015-11-07	2015	11	NOV	3	1250	1	85	72	2064	2	137
76	2015-11-22	2015	11	NOV	3	1250	2	122	24	865	1	32	1	10
76	2015-11-23	2015	11	NOV	3	1400	1	31	97	2717	4	300	3	100
76	2015-11-24	2015	11	NOV	3	1400			66	1683	1	138	2	50
76	2015-11-25	2015	11	NOV	3	1400			6	206	2	121	2	50
76	2015-11-26	2015	11	NOV	3	1100	2	109	2	80			3	70
72	2015-11-05	2015	11	NOV	3	800			18	413			4	40	27	270
72	2015-11-06	2015	11	NOV	3	1200			2	74	2	200	2	20	79	790
72	2015-11-07	2015	11	NOV	3	1000							4	40	94	940
72	2015-11-23	2015	11	NOV	3	600							25	250	134	1340
72	2015-11-22	2015	11	NOV	3	1100			4	90	5	206	27	270	50	500
72	2015-11-26	2015	11	NOV	3	600							1	10	32	320
72	2015-11-25	2015	11	NOV	3	1200			5	164	2	104	4	40	41	410
76	2015-09-23	2015	9	SEP	3	1390	20	843	46	1582			1	15
76	2015-09-24	2015	9	SEP	3	1390	17	645	23	864	4	173	5	85
76	2015-09-25	2015	9	SEP	3	1390	20	853	22	732	3	217	3	40
76	2015-10-21	2015	10	OCT	3	1400	11	574	21	910	2	112	21	325
76	2015-10-22	2015	10	OCT	3	1400	5	201	12	523	3	284	16	290
76	2015-10-23	2015	10	OCT	3	1400	2	72	13	447	5	452	4	95
76	2015-10-24	2015	10	OCT	3	1400	5	267	80	2891	8	505	6	150
76	2015-10-29	2015	10	OCT	3	1250	14	699	51	2064	3	97	1	15
76	2015-10-30	2015	10	OCT	3	1400	5	219	49	1719	1	98	3	45
76	2015-11-01	2015	11	NOV	3	1250			91	3199			4	115
73	2015-11-21	2015	11	NOV	3	1200					1	40	30	550
73	2015-11-26	2015	11	NOV	3	1200	1	35	2	50	21	1000	15	200
73	2015-11-27	2015	11	NOV	3	1200			3	75	6	300	5	80
100	2015-11-13	2015	11	NOV	3	1350			2	55			62	1700	8	120					1	50
100	2015-11-15	2015	11	NOV	3	1350							153	4500	26	520					3	150
100	2015-11-16	2015	11	NOV	3	1350							90	2500	43	860					12	600
100	2015-11-17	2015	11	NOV	3	1350							278	9300	10	200
100	2015-11-19	2015	11	NOV	3	1050							192	6300	3	40
100	2015-11-21	2015	11	NOV	3	950							119	4150	28	560					10	550
100	2015-11-23	2015	11	NOV	3	1125							304	10900
72	2015-10-24	2015	10	OCT	3	1200	2	97	45	1645	3	234	6	60	32	320
72	2015-10-25	2015	10	OCT	3	700			78	2155	4	254	1	10	10	100
72	2015-10-26	2015	10	OCT	3	700			40	1324	5	410	5	50	14	140
11	2015-10-29	2015	10	OCT	3	850	1	27	61	1730	8	455	2	8
11	2015-11-18	2015	11	NOV	3	1500			8	252	1	60	20	80	160	1440
11	2015-10-18	2015	10	OCT	3	1230			7	239	5	193	8	45
11	2015-10-20	2015	10	OCT	3	1638	10	372	7	205	1	28	4	20	110	660
11	2015-10-21	2015	10	OCT	3	1550	15	165	14	513	1	29	19	100	50	300							1	12
103	2015-10-29	2015	10	OCT	3	1500	4	145	22	812	15	1050			21	210
103	2015-10-30	2015	10	OCT	3	1500			5	162					18	180
103	2015-10-31	2015	10	OCT	3	1500			1	33			1	10	13	130
103	2015-11-01	2015	11	NOV	3	1500	1	26	5	106	1	84	6	60	30	70
103	2015-11-03	2015	11	NOV	3	1500			23	935	1	113	4	40	23	230
103	2015-11-04	2015	11	NOV	3	1500			48	1857			1	10	10	100
103	2015-11-06	2015	11	NOV	3	1500			75	1975	1	35
49	2015-10-22	2015	10	OCT	3	1400			11	370	2	105	40	700	46	700					1	20
49	2015-10-27	2015	10	OCT	3	1400			18	500	1	47	75	1600	16	200					1	4
49	2015-10-28	2015	10	OCT	3	1400			9	250	3	200	43	770	19	200
49	2015-10-29	2015	10	OCT	3	1400			17	330	6	450	23	400	18	20					1	40
49	2015-12-11	2015	12	DEC	3	1400			1	38			50	1100	95	1400															20	40
49	2015-12-12	2015	12	DEC	3	1400					1	38	59	1500	52	800															4	8
49	2015-12-13	2015	12	DEC	3	1400							27	700	49	800					1	50
49	2015-12-14	2015	12	DEC	3	1400							44	1100	42	500
49	2015-12-15	2015	12	DEC	3	700			1	33			47	1200	27	400
49	2015-12-16	2015	12	DEC	3	1000			12	310	1	72	18	320	43	60
180	2015-11-22	2015	11	NOV	3	1600							159	4134	59	1062
180	2015-11-24	2015	11	NOV	3	1600							76	2200	5	75
180	2015-11-25	2015	11	NOV	3	1600							86	2330	8	128					3	90
180	2015-11-26	2015	11	NOV	3	1600							33	880	14	160					1	30
180	2015-12-09	2015	12	DEC	3	1600							19	580	3	100					3	80
180	2015-12-10	2015	12	DEC	3	1600							12	349	11	198					1	50
180	2015-12-11	2015	12	DEC	3	1600							16	470	2	80
180	2015-12-12	2015	12	DEC	3	1600							113	2523	32	576
180	2015-12-13	2015	12	DEC	3	1600							188	4305	75	1200
180	2015-12-14	2015	12	DEC	3	1600							59	1252	42	160
180	2015-12-15	2015	12	DEC	3	1600							57	1311	13	208
180	2015-12-16	2015	12	DEC	3	1600							33	726	23	276
100	2015-12-09	2015	12	DEC	3	1350							22	800	6	120					6	300
100	2015-12-09	2015	12	DEC	3	1350							27	950	10	200					4	260
100	2015-12-11	2015	12	DEC	3	1000							30	1050	2	30
100	2015-12-11	2015	12	DEC	3	1350							157	4400	49	900
100	2015-12-12	2015	12	DEC	3	1350							149	3850	22	400
100	2015-12-13	2015	12	DEC	3	1350							124	3150	26	500
100	2015-12-14	2015	12	DEC	3	1350							102	2450	27	540
100	2015-12-15	2015	12	DEC	3	1350							45	1200	42	700
100	2015-12-03	2015	12	DEC	3	1125							50	1600	24	480					29	1600
103	2015-09-28	2015	9	SEP	3	1500	3	119	68	1571	38	3190	5	50	45	450
103	2015-09-29	2015	9	SEP	3	1500	1	31	41	1087	1	35	5	50	50	500
103	2015-09-30	2015	9	SEP	3	1500	1	22	5	90	4	479	4	40	48	480
76	2013-01-18	2013	1	JAN	2	1250	3	123	2	74			3	65	23	200
76	2013-01-19	2013	1	JAN	2	1250	1	31	5	156					13	203
84	2013-03-27	2013	3	MAR	2	1200							71	1349	112	600
84	2013-03-28	2013	3	MAR	2	1200							72	1368	58	406
84	2013-03-29	2013	3	MAR	2	1200							39	741	22	154
84	2013-03-30	2013	3	MAR	2	1200			6	150			77	1617	40	280					2	80
84	2013-04-01	2013	4	APR	2	1200							55	1210	20	140
84	2013-04-03	2013	4	APR	2	1200							80	1800	34	204
100	2013-01-16	2013	1	JAN	2	1350							37	1000	42	380
100	2013-01-17	2013	1	JAN	2	1350							59	1400	35	315
100	2013-01-18	2013	1	JAN	2	1350							30	700	21	210					1	70
100	2013-01-25	2013	1	JAN	2	1350							13	250	72	600
100	2013-03-22	2013	3	MAR	2	1300			1	30			148	3100	92	900
100	2013-03-23	2013	3	MAR	2	1300							130	2750	44	400
100	2013-03-24	2013	3	MAR	2	1350							46	950	59	550
100	2013-03-26	2013	3	MAR	2	700							44	950	55	500
100	2013-03-26	2013	3	MAR	2	1350			4	70			110	2400	35	350
100	2013-03-27	2013	3	MAR	2	1350			2	60			59	1250	68	680
100	2013-03-28	2013	3	MAR	2	1350			5	125			91	1800	66	660
100	2013-03-29	2013	3	MAR	2	1350							128	2800	53	450					1	70
100	2013-03-31	2013	3	MAR	2	700							53	1250	34	270					1	80
100	2013-03-31	2013	3	MAR	2	1350							113	2700	79	600					3	180
100	2013-04-01	2013	4	APR	2	1350			4	70			60	1500	27	220
100	2013-04-02	2013	4	APR	2	1350							50	1100	31	250					2	160
100	2013-04-14	2013	4	APR	2	1350			7	130			69	1400	106	1000
100	2013-04-16	2013	4	APR	2	1350							43	1000	75	750
100	2013-04-18	2013	4	APR	2	1300							16	350	64	640
100	2013-02-13	2013	2	FEB	2	1250							104	2300	95	950					1	80
100	2013-02-14	2013	2	FEB	2	1350			1	17			84	1700	40	400					1	80
100	2013-02-15	2013	2	FEB	2	1350							49	1050	36	400
100	2013-02-16	2013	2	FEB	2	1350							29	650	5	50
84	2013-05-01	2013	5	MAY	2	1200			6	90			34	531	140	700
84	2013-05-02	2013	5	MAY	2	1200			11	165			114	2052	123	615
46	2013-02-21	2013	2	FEB	2	900							56	1120	36	352
46	2013-02-22	2013	2	FEB	2	1200							13	195	26	182
46	2013-03-04	2013	3	MAR	2	1100							78	1560	6	120
46	2013-03-05	2013	3	MAR	2	1200							73	1241	4	60
46	2013-03-06	2013	3	MAR	2	1000							41	758	9	180
46	2013-03-07	2013	3	MAR	2	700							38	650	33	231
67	2013-03-20	2013	3	MAR	2	1200			18	560	5	200	23	350	73	900
67	2013-03-21	2013	3	MAR	2	1200	3	229	6	230			31	610	175	1400
67	2013-04-28	2013	4	APR	2	1200	1	61	8	294	2	82	9	145
67	2013-04-29	2013	4	APR	2	1200	8	423	8	325	2	93	4	130	108	1300
67	2013-04-30	2013	4	APR	2	1200	5	175	1	30	7	273	5	115
67	2013-05-01	2013	5	MAY	2	1200							1	20	129	1000
74	2013-05-17	2013	5	MAY	2	1250	1	50	3	85	3	120	16	250
74	2013-05-21	2013	5	MAY	2	1250	10	350	5	160	10	650	6	70
74	2013-05-22	2013	5	MAY	2	1250	6	250	4	150	4	140	2	25
74	2013-05-22	2013	5	MAY	2	1250	19	700	4	150	9	375
14	2013-07-18	2013	7	JUL	2	1500	6	313	7	230	2	132	7	70
14	2013-07-19	2013	7	JUL	2	1500	6	192	6	126	3	122	7	70
14	2013-07-20	2013	7	JUL	2	1500	9	323	16	468	1	43	9	90
84	2013-06-17	2013	6	JUN	2	1200							75	1875	257	1542
84	2013-06-18	2013	6	JUN	2	1200							23	433	110	660
84	2013-07-02	2013	7	JUL	2	1200							89	2047	51	186
84	2013-07-03	2013	7	JUL	2	1200							68	1488	76	456
84	2013-07-24	2013	7	JUL	2	1200							79	1817	52	364					2	80
84	2013-07-28	2013	7	JUL	2	1200							38	777	137	959					3	120
84	2013-07-29	2013	7	JUL	2	1200			2	45			56	1216	120	840					2	80
84	2013-07-30	2013	7	JUL	2	1200							11	254	29	203					1	40
74	2013-04-19	2013	4	APR	2	1250	3	65	6	175	12	450	9	140
74	2013-04-21	2013	4	APR	2	1250	13	650	13	360	23	1300	36	650
74	2013-04-22	2013	4	APR	2	1250	5	300	4	100	19	1050	38	750
74	2013-04-23	2013	4	APR	2	1250	3	120	11	280	7	330	20	280
74	2013-04-24	2013	4	APR	2	1250	7	300	18	450	19	1200	17	280
74	2013-04-25	2013	4	APR	2	1250	9	460	12	300	5	200	29	400
74	2013-04-26	2013	4	APR	2	1250	10	300	9	250	1	40	6	100
74	2013-04-27	2013	4	APR	2	1250	5	145	4	120	9	380	5	80
74	2013-04-28	2013	4	APR	2	1250	3	135	4	130	2	90	17	300
100	2013-07-22	2013	7	JUL	2	1350							148	4800	45	500
100	2013-07-23	2013	7	JUL	2	1350							178	5000	28	300
100	2013-07-24	2013	7	JUL	2	1350							145	3800	15	200
100	2013-07-26	2013	7	JUL	2	1300							110	2800	22	220
100	2013-07-27	2013	7	JUL	2	1350							89	2400	35	400
100	2013-07-28	2013	7	JUL	2	1350							89	2300	12	150
100	2013-05-14	2013	5	MAY	2	1200							47	1000	104	950					1	60
100	2013-05-15	2013	5	MAY	2	1250							10	200	124	1200					1	60
49	2013-07-17	2013	7	JUL	2	1000	8	360	6	170	1	61	13	140	80	900
103	2013-07-27	2013	7	JUL	2	1500	4	255			2	64	13	130	41	410
103	2013-07-28	2013	7	JUL	2	1500	7	361			3	171	9	90	41	410
14	2013-09-20	2013	9	SEP	2	1400			1	40			11	110	30	230.7
100	2013-08-21	2013	8	AUG	2	875							62	1500	104	1100					3	120
100	2013-08-21	2013	8	AUG	2	1350			2	34			52	1300	184	1900
67	2013-09-22	2013	9	SEP	2	1200	16	1059	47	1329	5	508	13	375	30	300
67	2013-09-23	2013	9	SEP	2	1200	14	763	14	470	3	233	4	63	39	370
67	2013-09-24	2013	9	SEP	2	1200	12	564	15	480					40	380
67	2013-10-02	2013	10	OCT	2	1200	2	70	4	161	2	90	2	65	85	900
67	2013-10-03	2013	10	OCT	2	1200	2	90	3	139					40	450
67	2013-10-19	2013	10	OCT	2	1200	4	147	6	231	3	157	2	95	216	2300
67	2013-11-21	2013	11	NOV	2	1200					4	328	51	1033	133	1463
103	2013-10-13	2013	10	OCT	2	1500	4	200	9	296	4	267	30	300	145	1450
103	2013-10-15	2013	10	OCT	2	1500	9	296	4	173	1	61	24	240	39	390
49	2013-07-29	2013	7	JUL	2	1200	4	140	1	33	4	140	4	40	160	1000
49	2013-09-13	2013	9	SEP	2	1000	1	30	1	60	3	185	7	60	42	300
49	2013-09-20	2013	9	SEP	2	1150	2	80	7	333	2	80	21	150	41	300
49	2013-09-21	2013	9	SEP	2	1150	2	80	2	118	2	128	12	120	132	800
49	2013-11-18	2013	11	NOV	2	1300			6	250	1	50	60	1000	186	1800
49	2013-11-19	2013	11	NOV	2	1200			18	750			68	1200	110	1400
49	2013-11-20	2013	11	NOV	2	800			13	560			23	345	39	400
49	2013-11-21	2013	11	NOV	2	1300			31	1267			37	600	106	800
49	2013-11-22	2013	11	NOV	2	1300			13	480			38	660	136	1200
49	2013-11-23	2013	11	NOV	2	1300			1	52			72	1233	85	1100
49	2013-11-24	2013	11	NOV	2	1300							93	1700	126	1200
49	2013-11-25	2013	11	NOV	2	1300			4	140			37	560	58	800
49	2013-11-26	2013	11	NOV	2	1300			1	8	2	130	57	900	153	1400					1	45
49	2013-11-27	2013	11	NOV	2	1300			4	105			34	430	90	1000
49	2013-11-30	2013	11	NOV	2	1300			3	160			23	510	200	1600
49	2013-12-02	2013	12	DEC	2	1300			3	270	3	270	55	1400	160	1400					2	80
49	2013-12-24	2013	12	DEC	2	500	1	83					14	310	128	700
100	2013-11-07	2013	11	NOV	2	1250							119	3000	214	2140
100	2013-11-08	2013	11	NOV	2	1250							72	2000	188	1880
100	2013-11-09	2013	11	NOV	2	1350							39	1150	91	910					1	60
100	2013-11-10	2013	11	NOV	2	1350							101	2350	130	1300
100	2013-11-11	2013	11	NOV	2	1350							83	1950	100	1000					2	100
89	2013-12-13	2013	12	DEC	2	1000							35	875	227	1589
89	2013-12-14	2013	12	DEC	2	700							20	400	107	749
89	2013-12-15	2013	12	DEC	2	1000							22	440	150	1050
89	2013-12-16	2013	12	DEC	2	1000							24	480	440	3080
89	2013-12-17	2013	12	DEC	2	500							1	25	145	1015
89	2013-12-18	2013	12	DEC	2	700							14	280	201	1407
74	2013-07-16	2013	7	JUL	2	900	5	250	1	50			4	60
73	2013-11-08	2013	11	NOV	2	1100	2	75	1	30			8	120	11	150
73	2013-11-11	2013	11	NOV	2	1100			23	700	5	300	6	100	7	100
73	2013-11-12	2013	11	NOV	2	1100	1	40	9	325	8	400	7	115	11	140
73	2013-11-13	2013	11	NOV	2	1100	1	25	5	140	5	200	7	90	5	70
73	2013-11-23	2013	11	NOV	2	1100	3	125	5	200	2	125	10	200	2	50
89	2013-11-15	2013	11	NOV	2	700							29	580	195	1365
89	2013-11-17	2013	11	NOV	2	1000							50	1000	139	973
89	2013-11-18	2013	11	NOV	2	700							35	700	100	700
89	2013-11-19	2013	11	NOV	2	1000							45	900	62	434
89	2013-11-20	2013	11	NOV	2	1000							38	760	45	450
89	2013-11-21	2013	11	NOV	2	1000							40	800	38	380
89	2013-11-22	2013	11	NOV	2	1000							54	1080	117	819
46	2013-11-27	2013	11	NOV	2	600							20	400	56	800
103	2013-11-11	2013	11	NOV	2	1500	1	31	30	1052	8	622	12	120	51	510
103	2013-11-12	2013	11	NOV	2	1500	1	47	9	268	5	362	18	110	45	450
103	2013-11-13	2013	11	NOV	2	1500			4	106	9	704	28	280	25	250
89	2013-11-27	2013	11	NOV	2	500							19	380	141	987
89	2013-11-29	2013	11	NOV	2	1000							21	420	35	245
89	2013-11-30	2013	11	NOV	2	1000							30	600	241	1687
89	2013-12-03	2013	12	DEC	2	1000							39	780	337	2359
89	2013-12-04	2013	12	DEC	2	700							11	220	139	973
89	2013-11-05	2013	11	NOV	2	1000							80	1600	100	500
89	2013-11-06	2013	11	NOV	2	1000							69	1380	200	1000
89	2013-11-08	2013	11	NOV	2	1000							41	820	158	1106
89	2013-12-22	2013	12	DEC	2	1000							40	800	128	896
89	2013-12-23	2013	12	DEC	2	1000							100	2000	177	1239
89	2013-12-24	2013	12	DEC	2	700							69	1380	110	770
89	2013-12-27	2013	12	DEC	2	500							31	620	97	679
100	2013-12-13	2013	12	DEC	2	1350							40	1150	197	2300					2	140
100	2013-12-14	2013	12	DEC	2	1350							40	1150	78	780
100	2013-12-15	2013	12	DEC	2	1350							21	500	360	2900
89	2013-12-26	2013	12	DEC	2	1000							104	2080	208	1456
89	2013-11-09	2013	11	NOV	2	1000							53	1060	106	742
89	2014-02-11	2014	2	FEB	2	1000			4	100			20	400	150	1050
89	2014-02-12	2014	2	FEB	2	900							10	200	89	623
89	2014-02-13	2014	2	FEB	2	1000			20	500			22	440	49	553
89	2014-02-14	2014	2	FEB	2	700							7	140	65	455
89	2014-02-15	2014	2	FEB	2	1000			5	125			15	300	40	280
89	2014-01-10	2014	1	JAN	2	1000							80	1600	149	745
89	2014-01-11	2014	1	JAN	2	900							60	1200	175	875
89	2014-01-12	2014	1	JAN	2	1000							44	880	130	650
89	2014-01-13	2014	1	JAN	2	400							7	140	127	635
89	2014-01-15	2014	1	JAN	2	1000							40	800	295	1475
89	2014-01-16	2014	1	JAN	2	1000							23	460	160	800
89	2014-02-08	2014	2	FEB	2	1000			17	340			12	240	50	350
89	2014-02-09	2014	2	FEB	2	1000			20	450			7	180	195	1065
89	2014-02-27	2014	2	FEB	2	500			2	60			7	175	262	1834
89	2014-02-28	2014	2	FEB	2	1000			3	90			14	350	60	420
89	2014-03-01	2014	3	MAR	2	1000			12	360			15	375	95	665
89	2014-03-03	2014	3	MAR	2	1000			18	540			23	575	159	1112
89	2014-03-04	2014	3	MAR	2	1000	7	140	6	180			28	700	147	1029
72	2014-02-12	2014	2	FEB	2	1500			1	35			7	120	153	1200
72	2014-02-14	2014	2	FEB	2	1500	3	145	4	112	2	102	4	64	9	70
89	2014-03-13	2014	3	MAR	2	1000			3	105			30	600	450	3150
89	2014-03-14	2014	3	MAR	2	1000			3	105			7	175	290	2030
89	2014-03-16	2014	3	MAR	2	1000					1	100	5	160	15	105
89	2014-03-17	2014	3	MAR	2	1000							110	2200	100	700
89	2014-03-18	2014	3	MAR	2	1000							110	2200	85	595
89	2014-03-25	2014	3	MAR	2	1000							30	600	200	1400
89	2014-03-27	2014	3	MAR	2	1000			1	15			28	560	214	1498
89	2014-03-28	2014	3	MAR	2	1000							19	380	269	2421
89	2014-03-29	2014	3	MAR	2	1000			4	60			14	280	249	2241
89	2014-03-30	2014	3	MAR	2	1000			2	70			33	660	457	4113
89	2014-03-31	2014	3	MAR	2	1000							7	140	180	1620
46	2014-01-20	2014	1	JAN	2	800							14	140	235	2350
46	2014-01-25	2014	1	JAN	2	500							2	20	113	1130
46	2014-01-26	2014	1	JAN	2	500							4	40	72	720
49	2014-03-05	2014	3	MAR	2	1300			2	55			10	264	197	1800
49	2014-03-06	2014	3	MAR	2	1300			2	50			9	170	485	4000
49	2014-03-07	2014	3	MAR	2	400			2	57	1	39	4	100	254	2000
49	2014-03-08	2014	3	MAR	2	1300			13	380	1	30	19	250	375	2500
49	2014-03-09	2014	3	MAR	2	1300			9	260	3	350	11	200	374	2200
49	2014-03-10	2014	3	MAR	2	1300			5	130	1	83	9	170	249	1800
49	2014-03-11	2014	3	MAR	2	1300			28	750	1	82	14	360	315	2800
49	2014-03-12	2014	3	MAR	2	1300			5	130			12	230	109	800
49	2014-03-13	2014	3	MAR	2	1300			9	280	2	85	33	560	142	1000
49	2014-03-14	2014	3	MAR	2	1300			8	250	3	260	27	419	88	800
49	2014-03-15	2014	3	MAR	2	1300			4	90	6	400	14	210	40	500
49	2014-03-16	2014	3	MAR	2	1300	2	130	11	420	1	25	10	100	236	1700
49	2014-02-08	2014	2	FEB	2	1300			60	1600	1	84	19	385	117	1100
49	2014-02-09	2014	2	FEB	2	1300			90	2450			45	830	100	800																			1	50
49	2014-02-10	2014	2	FEB	2	1300			39	1075			8	71	79	900
49	2014-02-11	2014	2	FEB	2	1300			90	2921			30	480	67	800
49	2014-02-12	2014	2	FEB	2	1300			29	787			8	140	48	500
49	2014-02-13	2014	2	FEB	2	1300			5	130	1	18	64	1300	62	500
49	2014-02-14	2014	2	FEB	2	1300			14	350			45	900	58	600
49	2014-02-15	2014	2	FEB	2	1300			55	1300			56	900	38	400
49	2014-02-16	2014	2	FEB	2	1300			37	940	1	35	21	400	78	600
49	2014-02-17	2014	2	FEB	2	1300			15	270			8	200	50	400
49	2014-02-18	2014	2	FEB	2	1300			10	276			24	411	46	400																			1	50
49	2014-02-19	2014	2	FEB	2	1300			37	1060	1	90	22	400	40	400
49	2014-02-20	2014	2	FEB	2	1300			38	1160	2	92	19	360	40	400																			1	60
100	2014-02-04	2014	2	FEB	2	1350			1	45			15	400	46	500
100	2014-10-30	2014	10	OCT	2	1250							98	3100	116	1200					1	60
49	2014-01-19	2014	1	JAN	2	1300			1	30			21	330	296	2200
49	2014-01-19	2014	1	JAN	2	1300							53	850	103	900
49	2014-01-20	2014	1	JAN	2	1300							52	750	300	400
49	2014-01-21	2014	1	JAN	2	1300			3	120			19	270	280	3000
49	2014-01-22	2014	1	JAN	2	1300			2	60			7	90	293	3000
49	2014-01-24	2014	1	JAN	2	1300							110	1800	300	4000
49	2014-01-25	2014	1	JAN	2	1300							43	750	130	1200
49	2014-01-26	2014	1	JAN	2	1300							29	580	208	2500
49	2014-01-27	2014	1	JAN	2	1300					1	60	18	260	400	5000
100	2014-01-06	2014	1	JAN	2	1250							98	3100	116	1200					1	60
100	2014-01-07	2014	1	JAN	2	1350							215	5600	80	800
100	2014-01-08	2014	1	JAN	2	1350							45	1250	123	1200
100	2014-01-09	2014	1	JAN	2	1350							7	170	111	1100
89	2014-01-25	2014	1	JAN	2	1000							5	100	372	2604
89	2014-01-26	2014	1	JAN	2	1000							10	200	324	2268
89	2014-01-27	2014	1	JAN	2	1000							20	400	270	1470
89	2014-01-28	2014	1	JAN	2	1000							10	200	190	1330
89	2014-01-29	2014	1	JAN	2	1000							20	400	98	686
89	2014-02-01	2014	2	FEB	2	1000							10	200	314	2188
89	2014-02-02	2014	2	FEB	2	1000			10	302			5	100	75	525
46	2014-04-17	2014	4	APR	2	600							14	140	107	1070
46	2014-04-18	2014	4	APR	2	500							17	170	35	350
46	2014-04-19	2014	4	APR	2	500							20	200	88	880
46	2014-04-20	2014	4	APR	2	500							3	30	84	840
46	2014-04-21	2014	4	APR	2	450							5	50	55	550
46	2014-04-22	2014	4	APR	2	550							7	70	77	770
46	2014-04-23	2014	4	APR	2	600							9	90	89	890
46	2014-04-24	2014	4	APR	2	600							4	40	99	990
76	2014-03-22	2014	3	MAR	2	1392	3	124	3	103	1	124	1	8	62	488
100	2014-03-05	2014	3	MAR	2	1300							16	380	147	1500
100	2014-03-16	2014	3	MAR	2	1350							23	500	48	570
100	2014-03-18	2014	3	MAR	2	1250									73	600
100	2014-04-07	2014	4	APR	2	1300			1	20			7	180	96	960
100	2014-04-12	2014	4	APR	2	1200							5	90	87	870
49	2014-04-18	2014	4	APR	2	1300			1	30	2	166	13	220	297	2500
49	2014-04-19	2014	4	APR	2	1300	1	54	3	125	1	40	18	338	191	1700
49	2014-04-20	2014	4	APR	2	1300			1	34			20	350	193	1700
49	2014-04-21	2014	4	APR	2	1300					1	20	27	390	172	1600
49	2014-04-22	2014	4	APR	2	1300			17	430	1	112	33	540	240	2000
49	2014-04-23	2014	4	APR	2	1300			3	80	1	78	3	37	242	2000
49	2014-04-24	2014	4	APR	2	1300			8	230	1	47	14	190	12	1500
49	2014-04-25	2014	4	APR	2	1300			3	116	1	190	4	60	100	1000
49	2014-04-26	2014	4	APR	2	1300					1	91	9	190	400	2500
49	2014-04-27	2014	4	APR	2	1300			3	157					280	1800
49	2014-03-21	2014	3	MAR	2	1300			1	25			8	127	143	1300
49	2014-03-26	2014	3	MAR	2	1300			9	225			14	243	270	2000
49	2014-03-27	2014	3	MAR	2	1300			6	135	1	39	5	98	192	1600
49	2014-03-28	2014	3	MAR	2	1300			3	40			3	41	260	2200
49	2014-03-29	2014	3	MAR	2	1300			11	180			7	90	283	2200
49	2014-03-30	2014	3	MAR	2	1300			3	81	1	43	15	260	248	2000
49	2014-03-31	2014	3	MAR	2	1300			2	24	1	66	6	80	140	1100
49	2014-04-01	2014	4	APR	2	1300			2	16	2	132	7	84	50	400
89	2014-04-07	2014	4	APR	2	1000							14	280	76	608
89	2014-04-08	2014	4	APR	2	1000							20	400	91	428
89	2014-04-09	2014	4	APR	2	1000							14	280	186	1484
89	2014-04-10	2014	4	APR	2	1000			4	120			11	220	83	664
89	2014-04-11	2014	4	APR	2	1000							6	120	70	560
89	2014-04-13	2014	4	APR	2	1000			1	35			9	180	118	590
89	2014-04-14	2014	4	APR	2	1000							8	160	172	1380
89	2014-05-11	2014	5	MAY	2	1000							31	620	91	637
89	2014-05-12	2014	5	MAY	2	1000							28	560	71	497
89	2014-05-13	2014	5	MAY	2	1000							24	480	92	644
89	2014-05-15	2014	5	MAY	2	1000							33	660	153	931
89	2014-05-16	2014	5	MAY	2	1000							15	300	104	728
89	2014-05-17	2014	5	MAY	2	1000							25	500	63	441
89	2014-05-18	2014	5	MAY	2	1000							42	840	21	147
89	2014-05-19	2014	5	MAY	2	1000							41	820	43	301
89	2014-05-20	2014	5	MAY	2	1000							20	400	8	56
89	2014-04-24	2014	4	APR	2	1000			3	45			26	520	100	700
89	2014-04-25	2014	4	APR	2	1000							19	380	140	980
89	2014-04-26	2014	4	APR	2	1000			3	75			7	140	180	1260
89	2014-04-27	2014	4	APR	2	1000							9	180	96	672
89	2014-04-28	2014	4	APR	2	1000			2	30			8	160	123	861
89	2014-04-29	2014	4	APR	2	1000							10	200	131	917
89	2014-04-30	2014	4	APR	2	1000			4	60			73	1460	124	868
89	2014-05-01	2014	5	MAY	2	1000							35	700	40	280
89	2014-05-02	2014	5	MAY	2	1000			19	266			37	740	85	595
89	2014-05-03	2014	5	MAY	2	1000			1	14			33	660	41	287
57	2014-05-19	2014	5	MAY	2	850							40	600	50	200
57	2014-05-20	2014	5	MAY	2	850							11	200	5	25
67	2014-04-08	2014	4	APR	2	1200	2	184	5	110	6	365	9	180	230	1700
67	2014-04-09	2014	4	APR	2	1200	1	47	11	339	5	318	12	350	152	1600
67	2014-04-10	2014	4	APR	2	1200	1	41			3	185	4	80	18	180
67	2014-04-14	2014	4	APR	2	1200	1	70	46	1284	3	185			161	1200
67	2014-04-15	2014	4	APR	2	1200			7	253	2	134	14	300	170	1130
67	2014-04-16	2014	4	APR	2	1200	2	84	3	138	3	200	10	200	116	1000
89	2014-06-20	2014	6	JUN	2	1000							108	2160	18	126
89	2014-06-21	2014	6	JUN	2	1000					1	40	109	2180	27	189
89	2014-06-22	2014	6	JUN	2	1000							69	1380	13	91
89	2014-06-23	2014	6	JUN	2	1000							54	1080	29	203
89	2014-06-24	2014	6	JUN	2	1000							27	540	19	133
89	2014-06-11	2014	6	JUN	2	1000							92	1840	217	1519
89	2014-06-12	2014	6	JUN	2	1000							88	1760	41	287
89	2014-06-13	2014	6	JUN	2	1000							100	2000	21	147
89	2014-06-16	2014	6	JUN	2	1000							180	3600	28	196
100	2014-06-05	2014	6	JUN	2	1250							35	800	109	980					1	50
100	2014-06-06	2014	6	JUN	2	1350							64	1700	190	1700
100	2014-06-08	2014	6	JUN	2	1350					1	90	120	3300	65	650
100	2014-06-09	2014	6	JUN	2	1350					1	30	111	3000	51	460
100	2014-06-10	2014	6	JUN	2	1400					1	120	79	2200	54	500
100	2014-06-11	2014	6	JUN	2	1350					1	30	66	1500	45	450
100	2014-06-20	2014	6	JUN	2	1350					1	60	153	3700	50	500
100	2014-05-09	2014	5	MAY	2	1350							20	500	141	1200
100	2014-05-10	2014	5	MAY	2	1200							54	1300	78	550
100	2014-05-11	2014	5	MAY	2	1350							112	2800	64	600
100	2014-05-12	2014	5	MAY	2	1350							47	1000	81	750
74	2014-06-22	2014	6	JUN	2	1300	10	350	3	80	5	200	13	200	10	200
74	2014-06-22	2014	6	JUN	2	750	8	350	8	250	2	60
74	2014-06-24	2014	6	JUN	2	1300	2	75	5	135	4	110	11	120	15	250
49	2014-05-13	2014	5	MAY	2	1300	1	68	6	142			36	620	126	1000
49	2014-05-14	2014	5	MAY	2	1300			5	46	2	51	34	570	178	1700
49	2014-05-15	2014	5	MAY	2	1300			6	75			27	500	199	1700
49	2014-05-17	2014	5	MAY	2	1300			2	50			38	825	250	2200
49	2014-05-18	2014	5	MAY	2	1300			1	65			26	510	90	700
49	2014-07-12	2014	7	JUL	2	1200			6	128			25	380	132	800
49	2014-07-13	2014	7	JUL	2	1200	1	52	3	60			31	470	139	800
49	2014-07-14	2014	7	JUL	2	1200	1	47	2	40			21	250	105	700
49	2014-06-18	2014	6	JUN	2	500	2	130	3	100			7	91	85	600
49	2014-06-19	2014	6	JUN	2	1300	2	120	3	130	2	43	16	288	330	1800
49	2014-06-24	2014	6	JUN	2	1200			2	25			36	650	288	2000
57	2014-07-08	2014	7	JUL	2	800							43	600	65	300
57	2014-07-09	2014	7	JUL	2	800							45	650	70	300
57	2014-07-10	2014	7	JUL	2	800							131	2000	80	350
57	2014-07-11	2014	7	JUL	2	800							64	890	80	380
57	2014-07-12	2014	7	JUL	2	800							12	200	45	200
57	2014-07-13	2014	7	JUL	2	800							34	400	30	100
57	2014-07-14	2014	7	JUL	2	800							37	500	110	600
57	2014-06-19	2014	6	JUN	2	900							74	1000	70	260
57	2014-06-20	2014	6	JUN	2	950							39	600	45	200
57	2014-06-21	2014	6	JUN	2	850							24	500	11	40
57	2014-06-22	2014	6	JUN	2	850							47	800	38	160
57	2014-06-23	2014	6	JUN	2	800							12	200	6	20
49	2014-06-25	2014	6	JUN	2	1200	1	40	9	330	1	21	24	390	72	400
72	2014-08-07	2014	8	AUG	2	1500	32	1025	1	33	1	50	9	200	82	720
72	2014-08-11	2014	8	AUG	2	1500	29	1050	4	150	1	70	15	200	24	300
72	2014-08-12	2014	8	AUG	2	1500	25	870	1	50	2	125	11	200	17	150
72	2014-08-13	2014	8	AUG	2	1500					1	60	7	147	13	130
72	2014-08-15	2014	8	AUG	2	1500	46	1981	11	369	1	60	32	600	128	1300
72	2014-08-17	2014	8	AUG	2	1500	5	244	1	30			2	30	10	70
72	2014-07-27	2014	7	JUL	2	1500	10	434	4	77	4	155	7	70	146	1300
72	2014-07-28	2014	7	JUL	2	1500	3	67	2	65	1	115	2	20	150	1200
72	2014-07-30	2014	7	JUL	2	1500	7	253	3	41	3	157	10	150	243	2000
49	2014-04-18	2014	4	APR	2	1300			1	30	2	166	13	220	297	2500
49	2014-04-19	2014	4	APR	2	1300	1	54	3	125	1	40	18	338	191	1700
49	2014-04-20	2014	4	APR	2	1300			1	34			20	350	193	1700
49	2014-04-21	2014	4	APR	2	1300					1	20	27	390	172	1600
49	2014-04-22	2014	4	APR	2	1300			17	430	1	112	33	540	241	2000
49	2014-04-23	2014	4	APR	2	1300			3	80	1	78	3	37	242	2000
49	2014-04-24	2014	4	APR	2	1300			8	230	1	47	14	190	170	1500
49	2014-04-25	2014	4	APR	2	1300			3	116	1	190	4	60	100	1000
49	2014-04-26	2014	4	APR	2	1300					1	91	9	190	400	2500
49	2014-04-27	2014	4	APR	2	1300			3	157					280	1800
73	2014-08-05	2014	8	AUG	2	1100	55	2200	1	25			2	75
73	2014-08-06	2014	8	AUG	2	1100	10	500	4	125	2	100	6	400
73	2014-08-07	2014	8	AUG	2	1100	28	1000	3	90	2	100	8	400
73	2014-08-08	2014	8	AUG	2	1100	38	1500	3	90	1	45	11	500
73	2014-08-09	2014	8	AUG	2	1100	33	1500	1	25	2	150	3	75
73	2014-08-10	2014	8	AUG	2	1100	25	1000	5	150	1	25	10	600
73	2014-08-11	2014	8	AUG	2	1100	30	1500	3	100	6	300	5	600
73	2014-08-12	2014	8	AUG	2	1100	15	500	2	60	4	200	2	75
73	2014-08-13	2014	8	AUG	2	1100	45	2500	10	300	4	200	12	500
74	2014-07-28	2014	7	JUL	2	1200	1	60	9	280	5	330	6	50	19	250
74	2014-07-29	2014	7	JUL	2	1200			9	200	17	1200	3	40	6	100
74	2014-07-30	2014	7	JUL	2	1200	7	200	4	90	4	150	4	50	1	15
74	2014-07-31	2014	7	JUL	2	1200	1	25	2	60	3	180
74	2014-08-01	2014	8	AUG	2	900	1	25	7	200	3	130	5	70	2	40
74	2014-08-03	2014	8	AUG	2	1300	55	2400	3	40			24	350	1	10
74	2014-08-04	2014	8	AUG	2	900	23	675	8	160	2	95	12	150
74	2014-08-05	2014	8	AUG	2	1200	48	2100	1	12	2	110	5	100	1	15
74	2014-08-06	2014	8	AUG	2	1200	11	400	2	45	2	100	5	100
74	2014-08-15	2014	8	AUG	2	1200	19	750	7	200			18	250
74	2014-08-16	2014	8	AUG	2	1200	17	980	6	200	1	80	9	125
74	2014-08-17	2014	8	AUG	2	1300	24	1050	8	260			6	85
103	2014-08-07	2014	8	AUG	2	1500	12	449	3	58	7	447	9	90	46	460
103	2014-08-08	2014	8	AUG	2	1500	26	972	1	33			4	40	17	170
103	2014-08-09	2014	8	AUG	2	1500	28	1008	1	37	2	113	6	60	27	270
103	2014-08-10	2014	8	AUG	2	1500	26	938	2	89	5	270	6	60	10	100
103	2014-08-12	2014	8	AUG	2	1500	32	1202	2	61	4	319	19	190	41	410
103	2014-08-14	2014	8	AUG	2	1500	18	934	2	105			10	100	30	300
103	2014-08-15	2014	8	AUG	2	1500	9	552	7	241			6	60	17	170
73	2014-08-30	2014	8	AUG	2	1100	4	150	9	240			1	15
73	2014-09-03	2014	9	SEP	2	1100	9	300	4	100	3	175	4	60	3	30
73	2014-09-04	2014	9	SEP	2	1100	8	225	18	500	3	175	10	200
73	2014-09-05	2014	9	SEP	2	1100	3	75	3	75	1	50	1	20
73	2014-09-06	2014	9	SEP	2	1100	2	50	2	50			1	15	1	15
74	2014-08-30	2014	8	AUG	2	1300	1	30	3	105	3	110	5	60
11	2014-09-09	2014	9	SEP	2	1150	2	130	12	335	1	112	9	102	147	1050
11	2014-09-10	2014	9	SEP	2	1200	17	550	12	419			11	130	134	1206
11	2014-09-11	2014	9	SEP	2	1100	11	390	1	53	1	24	12	114	120	960
11	2014-09-12	2014	9	SEP	2	900	4	116	2	70	1	46	8	96	84	672
11	2014-09-13	2014	9	SEP	2	1250	6	163	3	112			6	60	147	1176
11	2014-08-31	2014	8	AUG	2	1000	1	42	19	593			6	72	55	502
11	2014-09-01	2014	9	SEP	2	1500	2	84	18	382	4	314	3	28	61	549
11	2014-09-02	2014	9	SEP	2	1500	8	316	12	316	1	56	8	72	23	184
11	2014-09-03	2014	9	SEP	2	1500	6	208	7	243	2	165	8	74	43	387
11	2014-09-04	2014	9	SEP	2	800	4	113	3	155	2	98	2	10	35	385
11	2014-09-05	2014	9	SEP	2	1100	11	576	8	252	1	37	3	18	46	414
11	2014-09-06	2014	9	SEP	2	800	7	252	17	422			10	90	41	369
72	2014-09-04	2014	9	SEP	2	1200	1	45	8	270	1	55	4	70	61	550
72	2014-09-05	2014	9	SEP	2	1200	2	60	13	416	1	100	14	200	83	900
72	2014-09-06	2014	9	SEP	2	1200	1	35	1	40			12	180	125	1300
72	2014-09-07	2014	9	SEP	2	1200	1	65	1	30			3	60	44	300
72	2014-09-08	2014	9	SEP	2	1200							6	60	64	400
99	2014-08-13	2014	8	AUG	2	1500	4	195	2	80
99	2014-08-14	2014	8	AUG	2	1500	9	435			3	200
99	2014-08-15	2014	8	AUG	2	1500	3	115					8	160
99	2014-08-16	2014	8	AUG	2	1500	8	400	1	35
8	2014-08-15	2014	8	AUG	2	1350	6	263	4	144	2	149	14	240	67	700
8	2014-08-17	2014	8	AUG	2	1350	1	18	2	38	1	84	2	20	72	700
11	2014-07-19	2014	7	JUL	2	600	2	82	5	133	5	293	1	12	10	118
11	2014-07-07	2014	7	JUL	2	1000	13	421	10	335	3	164	6	32	41	218
76	2014-08-31	2014	8	AUG	2	1404	2	95	16	575	2	89	10	110
76	2014-09-01	2014	9	SEP	2	1404	7	432	24	842			6	81
76	2014-09-02	2014	9	SEP	2	1404	7	297	9	351	2	145	6	105
76	2014-09-03	2014	9	SEP	2	1404	18	744	8	336	1	26
76	2014-09-04	2014	9	SEP	2	1404	8	245	5	181			6	63
11	2014-10-08	2014	10	OCT	2	1400	15	472	45	1555	7	375	7	72
11	2014-10-09	2014	10	OCT	2	1100	4	165	20	635	2	51	8	80
11	2014-10-10	2014	10	OCT	2	1250	4	189	42	1344	1	21	7	90
11	2014-10-11	2014	10	OCT	2	1200	6	176	39	1123	2	210	3	32	54	594
11	2014-10-02	2014	10	OCT	2	1030	4	82	3	135	2	119
11	2014-10-04	2014	10	OCT	2	1100	4	102	7	226	1	22
89	2014-07-08	2014	7	JUL	2	1000							49	980	80	560
[truncated: 1,836 more rows]
