# Supplementary material for: Shark discards in selective and mixed-species pelagic longline fisheries
Source: PLoS One. 2020 Aug 31;15(8):e0238595. doi: 10.1371/journal.pone.0238595 (PMC7458300; doi:10.1371/journal.pone.0238595)
Supplement: S2 Data — (XLSX) [file pone.0238595.s006.xlsx]

## Sheet: Meta_data
Notes:
Each row is a species caught during a fishing set.
Area_no	Area (Fishing areas from Fig 1)
1	West
2	Southwest
3	South
4	East
Date	The date the longline was set
There were 11 trips that were completed in total (Table 1).
Total Hooks Set	The total number of hooks set for that individual set
Total Hooks Sampled	The total number of hooks sampled for that individual set
Total dead =	Discarded dead + Depredated shark+ Depredated mammal + Depredated other
Species code	Name
BET	Bigeye tuna
BSH	Blue shark
FAL	Silky shark
PSK	Crocodile shark
SMA	Shortfin mako shark
SWO	Swordfish
YFT	Yellowfin tuna
OCS	Oceanic whitetip shark
SPN	Hammerhead sharks nei
THR	Thresher sharks nei
SPZ	Smooth hammerhead
POR	Porbeagle
BTH	Bigeye thresher
DUS	Dusky shark
MWE	Cape gannet
TQH	Indian yellow-nosed albatross
BRO	Copper shark
SPL	Scalloped hammerhead
TIG	Tiger shark
PLS	Pelagic stingray
SZV	Boobies and gannets nei
DCR	Atlant. yellow-nosed albatross
LAG	Opah
ALB	Albacore

## Sheet: FINAL_OBSERVER_DATA
Trip_number	Vessel_ID	Set_No	Date	Area	Tot_Hooks_Set	Tot_Hooks_Sampled	Species	Retained	Discarded_dead	Discarded_alive	Discarded_poor	Depredated_shark	Depredated_mammal	Depredated_other	Total_dead	Total_catch
1	8	1	2015-01-28	4	1597	714	BET	3	0	0	0			0	0	3
1	8	1	2015-01-28	4	1597	714	BSH	4	0	1	0			0	0	5
1	8	1	2015-01-28	4	1597	714	FAL		1	0	0			0	1	1
1	8	1	2015-01-28	4	1597	714	PSK		0	1	0			0	0	1
1	8	1	2015-01-28	4	1597	714	SMA	1	0	0	0			0	0	1
1	8	1	2015-01-28	4	1597	714	SWO	9	0	0	0	2		0	2	11
1	8	1	2015-01-28	4	1597	714	YFT	6	0	0	0	2		0	2	8
1	8	2	2015-01-29	4	1627	827	BET	6	0	0	0			0	0	6
1	8	2	2015-01-29	4	1627	827	BSH	6	0	0	0			0	0	6
1	8	2	2015-01-29	4	1627	827	PSK		0	1	0			0	0	1
1	8	2	2015-01-29	4	1627	827	SWO	10	0	1	0	1		1	2	13
1	8	2	2015-01-29	4	1627	827	YFT	3	0	0	0	1		0	1	4
1	8	3	2015-01-30	4	1647	771	BET	4	0	0	0			0	0	4
1	8	3	2015-01-30	4	1647	771	BSH	3	0	0	0			0	0	3
1	8	3	2015-01-30	4	1647	771	SWO	8	1	0	0			0	1	9
1	8	3	2015-01-30	4	1647	771	YFT	2	0	0	0			0	0	2
1	8	4	2015-01-31	4	1512	791	BET	3	0	0	0	1	1	0	2	5
1	8	4	2015-01-31	4	1512	791	BSH	7	2	2	0			0	2	11
1	8	4	2015-01-31	4	1512	791	FAL		1	0	0			0	1	1
1	8	4	2015-01-31	4	1512	791	SMA	1	0	0	0			0	0	1
1	8	4	2015-01-31	4	1512	791	SWO	5	0	1	0			0	0	6
1	8	5	2015-02-01	4	1502	821	BET	4	0	0	0			0	0	4
1	8	5	2015-02-01	4	1502	821	BSH	3	0	3	0			0	0	6
1	8	5	2015-02-01	4	1502	821	SWO	7	0	0	0			0	0	7
1	8	5	2015-02-01	4	1502	821	YFT	4	0	0	0			0	0	4
1	8	6	2015-02-02	4	1612	772	BET	6	0	0	0		2	0	2	8
1	8	6	2015-02-02	4	1612	772	BSH	7	0	0	0			0	0	7
1	8	6	2015-02-02	4	1612	772	OCS		1	0	0			0	1	1
1	8	6	2015-02-02	4	1612	772	SPN		0	1	0			0	0	1
1	8	6	2015-02-02	4	1612	772	SWO	11	0	0	0	1		0	1	12
1	8	6	2015-02-02	4	1612	772	YFT	9	0	0	0			0	0	9
1	8	7	2015-02-03	4	1537	808	BET	12	0	0	0			0	0	12
1	8	7	2015-02-03	4	1537	808	BSH	3	0	1	0			0	0	4
1	8	7	2015-02-03	4	1537	808	FAL		1	1	1			0	1	3
1	8	7	2015-02-03	4	1537	808	PSK		0	1	0			0	0	1
1	8	7	2015-02-03	4	1537	808	SMA	1	0	0	0			0	0	1
1	8	7	2015-02-03	4	1537	808	SWO	5	0	1	0	1		0	1	7
1	8	7	2015-02-03	4	1537	808	YFT	8	0	0	0			0	0	8
1	8	8	2015-02-04	4	1341	730	BET	6	0	0	0		1	0	1	7
1	8	8	2015-02-04	4	1341	730	BSH	5	1	0	0			0	1	6
1	8	8	2015-02-04	4	1341	730	FAL		1	0	0			0	1	1
1	8	8	2015-02-04	4	1341	730	SWO	12	0	1	1	1		0	1	15
1	8	8	2015-02-04	4	1341	730	YFT	9	0	0	0			0	0	9
2	74	1	2015-02-28	1	1232	344	BET	2	0	0	0			0	0	2
2	74	1	2015-02-28	1	1232	344	BSH		26	68	0		20	0	46	114
2	74	1	2015-02-28	1	1232	344	SMA	2	0	0	0			0	0	2
2	74	1	2015-02-28	1	1232	344	SWO	1	0	1	0		1	0	1	3
2	74	2	2015-03-05	2	1096	347	BSH		1	14	0			0	1	15
2	74	2	2015-03-05	2	1096	347	SMA	2	0	0	0			0	0	2
2	74	3	2015-03-06	2	1263	506	BET		0	0	0		1	0	1	1
2	74	3	2015-03-06	2	1263	506	BSH		2	26	1	1	2	0	5	32
2	74	3	2015-03-06	2	1263	506	SMA	4	0	0	0			0	0	4
2	74	3	2015-03-06	2	1263	506	SWO	3	0	0	0			0	0	3
2	74	3	2015-03-06	2	1263	506	THR		0	1	0			0	0	1
2	74	3	2015-03-06	2	1263	506	YFT	1	0	0	0		1	0	1	2
2	74	4	2015-03-07	2	1440	475	BET		0	1	0			0	0	1
2	74	4	2015-03-07	2	1440	475	BSH		7	33	3			0	7	43
2	74	4	2015-03-07	2	1440	475	SMA	3	0	0	0			0	0	3
2	74	4	2015-03-07	2	1440	475	SWO	2	0	1	0			0	0	3
2	74	4	2015-03-07	2	1440	475	THR		1	0	0			0	1	1
2	74	4	2015-03-07	2	1440	475	YFT	1	0	0	0			0	0	1
2	74	5	2015-03-08	3	1403	484	BET	1	0	0	0			0	0	1
2	74	5	2015-03-08	3	1403	484	BSH		23	22	0		1	0	24	46
2	74	5	2015-03-08	3	1403	484	SMA	4	0	0	0	1	1	0	2	6
2	74	5	2015-03-08	3	1403	484	YFT	3	0	0	0			0	0	3
2	74	6	2015-03-09	2	1343	533	BSH		1	28	1		1	0	2	31
2	74	6	2015-03-09	2	1343	533	SMA	2	0	0	0			0	0	2
2	74	6	2015-03-09	2	1343	533	SWO	1	0	0	0			0	0	1
2	74	6	2015-03-09	2	1343	533	YFT	1	0	0	0			0	0	1
2	74	7	2015-03-10	2	1323	472	BET	2	0	1	0			0	0	3
2	74	7	2015-03-10	2	1323	472	BSH		9	19	3			0	9	31
2	74	7	2015-03-10	2	1323	472	SMA	3	0	0	0			0	0	3
2	74	7	2015-03-10	2	1323	472	SWO	3	0	0	0		1	0	1	4
2	74	7	2015-03-10	2	1323	472	YFT	2	0	0	0			0	0	2
2	74	8	2015-03-11	2	1362	428	BET	1	0	0	0			0	0	1
2	74	8	2015-03-11	2	1362	428	BSH		6	13	0			0	6	19
2	74	8	2015-03-11	2	1362	428	SMA		0	1	0			0	0	1
2	74	8	2015-03-11	2	1362	428	SWO	2	0	0	0			0	0	2
2	74	9	2015-03-12	2	1350	550	BET	2	0	0	0			0	0	2
2	74	9	2015-03-12	2	1350	550	BSH		24	47	2			0	24	73
2	74	9	2015-03-12	2	1350	550	SMA	1	0	0	0			0	0	1
2	74	9	2015-03-12	2	1350	550	SWO	2	0	2	0	1		0	1	5
2	74	9	2015-03-12	2	1350	550	YFT	1	0	0	0			0	0	1
2	74	10	2015-03-13	2	1307	515	BET		0	0	0	1		0	1	1
2	74	10	2015-03-13	2	1307	515	BSH		20	23	7		1	0	21	51
2	74	10	2015-03-13	2	1307	515	SWO	3	0	0	0			0	0	3
2	74	11	2015-03-14	2	1018	353	BSH		43	76	5	6		0	49	130
2	74	11	2015-03-14	2	1018	353	SWO		0	0	0	1	1	0	2	2
3	99	1	2015-05-26	4	1462	948	BET	5	0	0	0			0	0	5
3	99	1	2015-05-26	4	1462	948	BSH	3	0	2	0			0	0	5
3	99	1	2015-05-26	4	1462	948	FAL		1	0	0			0	1	1
3	99	1	2015-05-26	4	1462	948	SWO	2	0	0	0	1		0	1	3
3	99	1	2015-05-26	4	1462	948	YFT	3	0	0	0			0	0	3
3	99	2	2015-05-27	4	1535	799	BET	11	0	1	0			0	0	12
3	99	2	2015-05-27	4	1535	799	FAL		3	0	0			0	3	3
3	99	2	2015-05-27	4	1535	799	PSK		1	0	0			0	1	1
3	99	2	2015-05-27	4	1535	799	SPZ		1	0	0			0	1	1
3	99	2	2015-05-27	4	1535	799	SWO	2	0	0	0	1		0	1	3
3	99	2	2015-05-27	4	1535	799	YFT	3	0	0	0			0	0	3
3	99	3	2015-05-28	4	1465	1048	BET	11	0	0	0	1		0	1	12
3	99	3	2015-05-28	4	1465	1048	BSH	3	1	5	0			0	1	9
3	99	3	2015-05-28	4	1465	1048	FAL		0	1	0			0	0	1
3	99	3	2015-05-28	4	1465	1048	OCS		0	1	0			0	0	1
3	99	3	2015-05-28	4	1465	1048	PSK		0	2	0			0	0	2
3	99	3	2015-05-28	4	1465	1048	SWO	6	0	2	0	1		0	1	9
3	99	3	2015-05-28	4	1465	1048	YFT	2	0	0	0			0	0	2
3	99	4	2015-05-29	4	1300	820	BET	4	0	1	0			0	0	5
3	99	4	2015-05-29	4	1300	820	BSH	1	0	0	0			0	0	1
3	99	4	2015-05-29	4	1300	820	FAL		1	1	0			0	1	2
3	99	4	2015-05-29	4	1300	820	PSK		1	0	0			0	1	1
3	99	4	2015-05-29	4	1300	820	SWO		0	1	0			0	0	1
3	99	4	2015-05-29	4	1300	820	YFT	1	0	0	0			0	0	1
3	99	5	2015-05-30	4	1444	1027	BET	9	0	1	0	1		0	1	11
3	99	5	2015-05-30	4	1444	1027	BSH	7	0	4	0			0	0	11
3	99	5	2015-05-30	4	1444	1027	FAL		1	2	0			0	1	3
3	99	5	2015-05-30	4	1444	1027	SWO	11	0	0	0			0	0	11
3	99	5	2015-05-30	4	1444	1027	YFT	4	0	0	0			0	0	4
3	99	6	2015-05-31	4	1354	917	BET	9	0	0	0			0	0	9
3	99	6	2015-05-31	4	1354	917	BSH	6	0	5	0			0	0	11
3	99	6	2015-05-31	4	1354	917	FAL		0	2	0			0	0	2
3	99	6	2015-05-31	4	1354	917	PSK		0	1	0			0	0	1
3	99	6	2015-05-31	4	1354	917	SWO	8	0	0	0			0	0	8
3	99	6	2015-05-31	4	1354	917	YFT	9	0	0	0			0	0	9
3	99	7	2015-06-01	4	1352	1032	BET	13	0	0	0	1		0	1	14
3	99	7	2015-06-01	4	1352	1032	BSH	4	0	8	0			0	0	12
3	99	7	2015-06-01	4	1352	1032	SWO	5	0	0	0			0	0	5
3	99	7	2015-06-01	4	1352	1032	YFT	7	0	0	0			0	0	7
3	99	8	2015-06-02	4	1422	958	BET	22	0	2	0			0	0	24
3	99	8	2015-06-02	4	1422	958	BSH	1	2	3	0			0	2	6
3	99	8	2015-06-02	4	1422	958	FAL		0	2	0			0	0	2
3	99	8	2015-06-02	4	1422	958	PSK		0	1	0			0	0	1
3	99	8	2015-06-02	4	1422	958	SWO	11	0	2	0			0	0	13
3	99	8	2015-06-02	4	1422	958	YFT	4	0	1	0	1		0	1	6
3	99	9	2015-06-03	4	1354	788	BET	21	0	4	0			0	0	25
3	99	9	2015-06-03	4	1354	788	BSH		3	5	0			0	3	8
3	99	9	2015-06-03	4	1354	788	OCS		0	2	0			0	0	2
3	99	9	2015-06-03	4	1354	788	SWO	10	0	2	0			0	0	12
3	99	9	2015-06-03	4	1354	788	YFT	7	0	1	0			0	0	8
4	73	1	2015-06-27	1	904	621	BET	4	0	0	0	1		0	1	5
4	73	1	2015-06-27	1	904	621	BSH		13	30	4	2		0	15	49
4	73	1	2015-06-27	1	904	621	POR		0	1	0			0	0	1
4	73	1	2015-06-27	1	904	621	SMA		0	2	0			0	0	2
4	73	1	2015-06-27	1	904	621	SWO	12	0	0	0			0	0	12
4	73	1	2015-06-27	1	904	621	THR		0	1	0			0	0	1
4	73	2	2015-06-28	1	904	585	BET	1	0	0	0			0	0	1
4	73	2	2015-06-28	1	904	585	BSH		26	46	9	3		0	29	84
4	73	2	2015-06-28	1	904	585	FAL		1	0	0			0	1	1
4	73	2	2015-06-28	1	904	585	SMA	6	0	1	0			0	0	7
4	73	2	2015-06-28	1	904	585	SWO	4	0	0	0			0	0	4
4	73	2	2015-06-28	1	904	585	YFT	1	0	1	0			0	0	2
4	73	3	2015-06-29	1	845	561	BET	3	0	0	0			0	0	3
4	73	3	2015-06-29	1	845	561	BSH		22	53	5	1		0	23	81
4	73	3	2015-06-29	1	845	561	FAL		1	0	0			0	1	1
4	73	3	2015-06-29	1	845	561	POR		1	4	0			0	1	5
4	73	3	2015-06-29	1	845	561	SMA	1	0	1	0	1		0	1	3
4	73	3	2015-06-29	1	845	561	SWO	6	0	1	0			0	0	7
4	73	3	2015-06-29	1	845	561	YFT	3	0	0	0			0	0	3
4	73	4	2015-06-30	1	889	577	BET	3	0	0	0			0	0	3
4	73	4	2015-06-30	1	889	577	BSH		35	54	4			0	35	93
4	73	4	2015-06-30	1	889	577	POR		1	1	0			0	1	2
4	73	4	2015-06-30	1	889	577	SMA	4	0	1	0			0	0	5
4	73	4	2015-06-30	1	889	577	SWO	5	0	0	0			0	0	5
4	73	4	2015-06-30	1	889	577	YFT	1	0	0	0			0	0	1
4	73	5	2015-07-01	1	928	626	BSH		40	61	18	2		0	42	121
4	73	5	2015-07-01	1	928	626	POR		1	0	0			0	1	1
4	73	5	2015-07-01	1	928	626	SMA	1	1	1	0			0	1	3
4	73	5	2015-07-01	1	928	626	SWO	4	0	0	0			0	0	4
4	73	6	2015-07-02	1	825	590	BET	9	0	0	0	1		0	1	10
4	73	6	2015-07-02	1	825	590	BSH		23	39	4			0	23	66
4	73	6	2015-07-02	1	825	590	SMA	3	0	0	0			0	0	3
4	73	6	2015-07-02	1	825	590	SWO	6	0	0	0			0	0	6
4	73	6	2015-07-02	1	825	590	YFT	1	0	0	0			0	0	1
4	73	7	2015-07-03	1	848	528	BET	6	0	2	0			0	0	8
4	73	7	2015-07-03	1	848	528	BSH		16	41	10			0	16	67
4	73	7	2015-07-03	1	848	528	POR		1	0	0			0	1	1
4	73	7	2015-07-03	1	848	528	SMA	2	0	0	0			0	0	2
4	73	7	2015-07-03	1	848	528	SWO	4	0	0	0			0	0	4
4	73	8	2015-07-04	1	921	571	BET	4	0	1	0			0	0	5
4	73	8	2015-07-04	1	921	571	BSH		20	29	9	3		0	23	61
4	73	8	2015-07-04	1	921	571	FAL		1	0	0			0	1	1
4	73	8	2015-07-04	1	921	571	POR		3	0	0			0	3	3
4	73	8	2015-07-04	1	921	571	SMA	3	0	0	0			0	0	3
4	73	8	2015-07-04	1	921	571	SWO	1	0	0	0			0	0	1
4	73	8	2015-07-04	1	921	571	YFT	1	0	0	0			0	0	1
4	73	9	2015-07-06	2	750	548	BET	5	0	2	0			0	0	7
4	73	9	2015-07-06	2	750	548	BSH		20	51	0			0	20	71
4	73	9	2015-07-06	2	750	548	SMA	1	0	1	0			0	0	2
4	73	9	2015-07-06	2	750	548	SWO	1	0	0	0			0	0	1
4	73	9	2015-07-06	2	750	548	THR		0	1	1			0	0	2
4	73	9	2015-07-06	2	750	548	YFT	1	0	0	0			0	0	1
5	83	1	2015-08-18	4	1140	868	BET	2	0	1	0			0	0	3
5	83	1	2015-08-18	4	1140	868	BSH		2	10	0			0	2	12
5	83	1	2015-08-18	4	1140	868	FAL		2	1	0			0	2	3
5	83	1	2015-08-18	4	1140	868	SMA	1	0	0	0			0	0	1
5	83	1	2015-08-18	4	1140	868	SWO	6	0	0	0			0	0	6
5	83	2	2015-08-19	4	1161	711	BET	7	0	1	0	1		0	1	9
5	83	2	2015-08-19	4	1161	711	BSH		2	5	0			0	2	7
5	83	2	2015-08-19	4	1161	711	FAL		4	0	0			0	4	4
5	83	2	2015-08-19	4	1161	711	SMA	1	0	0	0			0	0	1
5	83	2	2015-08-19	4	1161	711	SWO	9	0	0	0			0	0	9
5	83	2	2015-08-19	4	1161	711	YFT	1	0	0	0			0	0	1
5	83	3	2015-08-20	4	1280	831	BET	11	0	3	0			0	0	14
5	83	3	2015-08-20	4	1280	831	BSH		2	9	1			0	2	12
5	83	3	2015-08-20	4	1280	831	FAL		4	3	0			0	4	7
5	83	3	2015-08-20	4	1280	831	OCS		0	1	0			0	0	1
5	83	3	2015-08-20	4	1280	831	SWO	9	0	0	0	1		0	1	10
5	83	3	2015-08-20	4	1280	831	YFT	6	0	0	0			0	0	6
5	83	4	2015-08-21	4	1040	589	BET	7	0	3	0	1		0	1	11
5	83	4	2015-08-21	4	1040	589	BSH		0	7	0			0	0	7
5	83	4	2015-08-21	4	1040	589	FAL		3	0	0			0	3	3
5	83	4	2015-08-21	4	1040	589	PSK		0	1	0			0	0	1
5	83	4	2015-08-21	4	1040	589	SWO	7	1	1	0			0	1	9
5	83	4	2015-08-21	4	1040	589	YFT	2	0	0	0			0	0	2
5	83	5	2015-08-22	4	940	726	BET	2	0	1	0			0	0	3
5	83	5	2015-08-22	4	940	726	BSH		0	3	0			0	0	3
5	83	5	2015-08-22	4	940	726	OCS		0	1	0			0	0	1
5	83	5	2015-08-22	4	940	726	SWO	7	0	0	0	2		0	2	9
5	83	5	2015-08-22	4	940	726	YFT	2	0	0	0			0	0	2
5	83	6	2015-08-23	4	1306	770	BET	2	0	0	0			0	0	2
5	83	6	2015-08-23	4	1306	770	BSH		0	11	0			0	0	11
5	83	6	2015-08-23	4	1306	770	FAL		1	0	0			0	1	1
5	83	6	2015-08-23	4	1306	770	SMA	1	1	0	0			0	1	2
5	83	6	2015-08-23	4	1306	770	SWO	6	0	1	0			0	0	7
5	83	6	2015-08-23	4	1306	770	YFT	1	0	0	0			0	0	1
5	83	7	2015-08-24	4	970	937	BET	9	0	1	0			0	0	10
5	83	7	2015-08-24	4	970	937	BSH		1	9	0			0	1	10
5	83	7	2015-08-24	4	970	937	FAL		3	0	0			0	3	3
5	83	7	2015-08-24	4	970	937	SMA	1	0	0	0			0	0	1
5	83	7	2015-08-24	4	970	937	SWO	9	1	0	0			0	1	10
5	83	7	2015-08-24	4	970	937	YFT	3	0	0	0			0	0	3
5	83	8	2015-08-25	4	1265	805	BET	5	0	0	0			0	0	5
5	83	8	2015-08-25	4	1265	805	BSH		2	13	0			0	2	15
5	83	8	2015-08-25	4	1265	805	FAL		2	0	0			0	2	2
5	83	8	2015-08-25	4	1265	805	SMA	1	0	0	0			0	0	1
5	83	8	2015-08-25	4	1265	805	SWO	11	0	0	0	1		0	1	12
5	83	8	2015-08-25	4	1265	805	YFT	2	0	0	0			0	0	2
5	83	9	2015-08-26	4	1165	923	BET	9	0	0	0			0	0	9
5	83	9	2015-08-26	4	1165	923	BSH		0	9	1			0	0	10
5	83	9	2015-08-26	4	1165	923	SMA	3	0	0	0			0	0	3
5	83	9	2015-08-26	4	1165	923	SWO	7	0	1	0			0	0	8
5	83	9	2015-08-26	4	1165	923	YFT	1	0	0	0			0	0	1
5	83	10	2015-08-27	4	1090	821	BET	5	0	0	0	1		0	1	6
5	83	10	2015-08-27	4	1090	821	BSH		0	4	1			0	0	5
5	83	10	2015-08-27	4	1090	821	SMA	2	0	0	0			0	0	2
5	83	10	2015-08-27	4	1090	821	SWO	3	0	0	0			0	0	3
6	76	1	2015-10-21	3	1365	776	BET	1	0	0	0			0	0	1
6	76	1	2015-10-21	3	1365	776	BSH		4	12	2			0	4	18
6	76	1	2015-10-21	3	1365	776	SMA	2	0	0	0			0	0	2
6	76	1	2015-10-21	3	1365	776	SWO	2	0	0	0	1		0	1	3
6	76	1	2015-10-21	3	1365	776	YFT	2	0	0	0			0	0	2
6	76	2	2015-10-22	3	1436	711	BET	6	0	1	0			0	0	7
6	76	2	2015-10-22	3	1436	711	BSH		5	44	6			0	5	55
6	76	2	2015-10-22	3	1436	711	SMA	10	3	0	0			0	3	13
6	76	2	2015-10-22	3	1436	711	SWO	2	0	2	0	1		0	1	5
6	76	2	2015-10-22	3	1436	711	YFT	6	0	0	0		1	0	1	7
6	76	3	2015-10-23	3	1376	650	BET	3	0	0	0	2		0	2	5
6	76	3	2015-10-23	3	1376	650	BSH		0	20	3			0	0	23
6	76	3	2015-10-23	3	1376	650	PSK		0	1	0			0	0	1
6	76	3	2015-10-23	3	1376	650	SMA	10	0	0	0			0	0	10
6	76	3	2015-10-23	3	1376	650	SWO	2	0	0	0	1		0	1	3
6	76	3	2015-10-23	3	1376	650	YFT	6	0	0	0	1		0	1	7
6	76	4	2015-10-24	3	1365	707	BET	2	0	0	0			0	0	2
6	76	4	2015-10-24	3	1365	707	BSH		0	16	5			0	0	21
6	76	4	2015-10-24	3	1365	707	BTH		0	0	1			0	0	1
6	76	4	2015-10-24	3	1365	707	SMA	2	0	0	0			0	0	2
6	76	4	2015-10-24	3	1365	707	SWO	6	0	1	0			0	0	7
6	76	4	2015-10-24	3	1365	707	YFT	7	0	0	0	1		0	1	8
6	76	5	2015-10-25	3	1236	393	BET	4	0	0	0		1	0	1	5
6	76	5	2015-10-25	3	1236	393	BSH		1	15	0			0	1	16
6	76	5	2015-10-25	3	1236	393	SMA	2	0	0	0			0	0	2
6	76	5	2015-10-25	3	1236	393	SWO	3	0	0	0		1	0	1	4
6	76	5	2015-10-25	3	1236	393	YFT	27	0	1	0			0	0	28
6	76	6	2015-10-26	3	1263	630	BSH		4	18	1		1	0	5	24
6	76	6	2015-10-26	3	1263	630	SMA		0	2	0			0	0	2
6	76	6	2015-10-26	3	1263	630	SWO	9	0	0	0	2		0	2	11
6	76	6	2015-10-26	3	1263	630	YFT	46	0	2	0	3	1	0	4	52
7	8b	1	2015-11-25	4	1526	949	BET	4	0	0	0			0	0	4
7	8b	1	2015-11-25	4	1526	949	BSH		2	1	1			0	2	4
7	8b	1	2015-11-25	4	1526	949	BTH		1	0	0			0	1	1
7	8b	1	2015-11-25	4	1526	949	FAL		1	0	0			0	1	1
7	8b	1	2015-11-25	4	1526	949	SWO	2	0	0	0			0	0	2
7	8b	1	2015-11-25	4	1526	949	YFT	2	0	0	0			0	0	2
7	8b	2	2015-11-26	4	1501	942	BET	4	0	0	0	1		0	1	5
7	8b	2	2015-11-26	4	1501	942	BSH	1	5	4	0			0	5	10
7	8b	2	2015-11-26	4	1501	942	SWO	5	0	0	0			0	0	5
7	8b	2	2015-11-26	4	1501	942	YFT	5	0	1	0			0	0	6
7	8b	3	2015-11-27	4	1556	914	BET	4	0	0	0			0	0	4
7	8b	3	2015-11-27	4	1556	914	BSH		1	5	0			0	1	6
7	8b	3	2015-11-27	4	1556	914	FAL		0	0	1			0	0	1
7	8b	3	2015-11-27	4	1556	914	OCS		0	1	0			0	0	1
7	8b	3	2015-11-27	4	1556	914	PSK		0	0	1			0	0	1
7	8b	3	2015-11-27	4	1556	914	SWO	6	0	0	0	1		0	1	7
7	8b	3	2015-11-27	4	1556	914	YFT	9	0	0	0			0	0	9
7	8b	4	2015-11-28	4	1550	934	BET	9	0	0	0			0	0	9
7	8b	4	2015-11-28	4	1550	934	BSH		0	9	0			0	0	9
7	8b	4	2015-11-28	4	1550	934	FAL		5	0	1			0	5	6
7	8b	4	2015-11-28	4	1550	934	SWO	4	0	1	0			0	0	5
7	8b	4	2015-11-28	4	1550	934	YFT	1	0	0	0			0	0	1
7	8b	5	2015-11-30	4	1534	983	BET	5	0	0	0			0	0	5
7	8b	5	2015-11-30	4	1534	983	BSH		1	5	1			0	1	7
7	8b	5	2015-11-30	4	1534	983	PSK		0	1	0			0	0	1
7	8b	5	2015-11-30	4	1534	983	SWO	17	0	0	0			0	0	17
7	8b	5	2015-11-30	4	1534	983	YFT	6	0	0	1			0	0	7
7	8b	6	2015-12-01	4	1626	872	BSH		1	3	0			0	1	4
7	8b	6	2015-12-01	4	1626	872	DUS		0	1	0			0	0	1
7	8b	6	2015-12-01	4	1626	872	FAL		0	1	0			0	0	1
7	8b	6	2015-12-01	4	1626	872	OCS		1	0	0			0	1	1
7	8b	6	2015-12-01	4	1626	872	SWO	5	0	0	0		2	0	2	7
7	8b	6	2015-12-01	4	1626	872	YFT	7	0	0	0		1	0	1	8
7	8b	7	2015-12-02	4	1531	950	BET	2	0	1	0			0	0	3
7	8b	7	2015-12-02	4	1531	950	BSH		4	5	0			0	4	9
7	8b	7	2015-12-02	4	1531	950	FAL		0	1	0			0	0	1
7	8b	7	2015-12-02	4	1531	950	SMA	1	0	0	0			0	0	1
7	8b	7	2015-12-02	4	1531	950	SWO	14	0	0	0			0	0	14
7	8b	7	2015-12-02	4	1531	950	YFT	8	0	0	0			0	0	8
7	8b	8	2015-12-03	4	1496	1003	BET	4	0	0	0			0	0	4
7	8b	8	2015-12-03	4	1496	1003	BSH		1	2	0			0	1	3
7	8b	8	2015-12-03	4	1496	1003	SWO	12	0	0	0	1		0	1	13
7	8b	8	2015-12-03	4	1496	1003	YFT	13	0	1	0			0	0	14
7	8b	9	2015-12-04	4	1436	880	BET	2	0	0	0			0	0	2
7	8b	9	2015-12-04	4	1436	880	BSH		1	4	0			0	1	5
7	8b	9	2015-12-04	4	1436	880	FAL		0	1	0			0	0	1
7	8b	9	2015-12-04	4	1436	880	SWO	11	0	1	0			0	0	12
7	8b	9	2015-12-04	4	1436	880	YFT	8	0	1	0			0	0	9
7	8b	10	2015-12-05	4	1484	865	BET	1	0	0	0			0	0	1
7	8b	10	2015-12-05	4	1484	865	BSH		1	6	1			0	1	8
7	8b	10	2015-12-05	4	1484	865	SWO	4	0	0	0			0	0	4
7	8b	10	2015-12-05	4	1484	865	YFT	1	0	0	0			0	0	1
8	49	1	2015-02-01	2	1440	1000	BSH	13							0	13
8	49	1	2015-02-01	2	1440	1000	MWE			1					0	1
8	49	1	2015-02-01	2	1440	1000	SMA	11							0	11
8	49	1	2015-02-01	2	1440	1000	THR			2					0	2
8	49	1	2015-02-01	2	1440	1000	TQH	1		2					0	3
8	49	2	2015-02-03	2	1440	1200	BRO	3							0	3
8	49	2	2015-02-03	2	1440	1200	BSH	10							0	10
8	49	2	2015-02-03	2	1440	1200	SMA	44	3						3	47
8	49	2	2015-02-03	2	1440	1200	THR			1					0	1
8	49	3	2015-02-04	2	1440	1200	BRO	1							0	1
8	49	3	2015-02-04	2	1440	1200	BSH	13							0	13
8	49	3	2015-02-04	2	1440	1200	SMA	47	1						1	48
8	49	3	2015-02-04	2	1440	1200	SPL		1	1					1	2
8	49	3	2015-02-04	2	1440	1200	TQH	2							0	2
8	49	4	2015-02-05	2	1296	1000	BRO	1							0	1
8	49	4	2015-02-05	2	1296	1000	BSH	28	1						1	29
8	49	4	2015-02-05	2	1296	1000	SMA	23	1						1	24
8	49	4	2015-02-05	2	1296	1000	SPL			1					0	1
8	49	4	2015-02-05	2	1296	1000	TIG			1					0	1
8	49	5	2015-02-06	2	1440	1200	BSH	145							0	145
8	49	5	2015-02-06	2	1440	1200	SMA	7							0	7
8	49	5	2015-02-06	2	1440	1200	SWO	1							0	1
8	49	6	2015-02-07	2	1440	1200	BSH	51							0	51
8	49	6	2015-02-07	2	1440	1200	SMA	5							0	5
8	49	6	2015-02-07	2	1440	1200	SPL			1					0	1
8	49	6	2015-02-07	2	1440	1200	SWO	1							0	1
8	49	7	2015-02-08	2	1440	1200	BSH	96	48						48	144
8	49	7	2015-02-08	2	1440	1200	SMA	15	4						4	19
8	49	7	2015-02-08	2	1440	1200	SPL			1					0	1
8	49	7	2015-02-08	2	1440	1200	SWO	3	1						1	4
8	49	8	2015-02-09	3	1440	1200	BSH	133							0	133
8	49	8	2015-02-09	3	1440	1200	SMA	28							0	28
8	49	8	2015-02-09	3	1440	1200	SWO	2							0	2
8	49	8	2015-02-09	3	1440	1200	YFT	3							0	3
8	49	9	2015-02-10	3	1368	1000	BSH	409	28	27					28	464
8	49	9	2015-02-10	3	1368	1000	SMA	41							0	41
8	49	9	2015-02-10	3	1368	1000	SWO	1	1						1	2
8	49	9	2015-02-10	3	1368	1000	YFT	6	2						2	8
9	100	1	2015-01-11	3	1350	980	BSH	9							0	9
9	100	1	2015-01-11	3	1350	980	PLS		2						2	2
9	100	1	2015-01-11	3	1350	980	SMA	297							0	297
9	100	1	2015-01-11	3	1350	980	SPN			1					0	1
9	100	1	2015-01-11	3	1350	980	THR		3	2					3	5
9	100	2	2015-01-12	3	1350	900	BSH	8	2						2	10
9	100	2	2015-01-12	3	1350	900	SMA	80	2						2	82
9	100	3	2015-01-13	3	1350	950	BSH	200							0	200
9	100	3	2015-01-13	3	1350	950	SMA	72							0	72
9	100	4	2015-01-15	3	1350	980	BSH	4							0	4
9	100	4	2015-01-15	3	1350	980	SMA	35							0	35
9	100	4	2015-01-15	3	1350	980	SPN		2	1					2	3
9	100	5	2015-01-16	3	1350	980	BRO		18						18	18
9	100	5	2015-01-16	3	1350	980	BSH	7							0	7
9	100	5	2015-01-16	3	1350	980	SMA	171							0	171
9	100	5	2015-01-16	3	1350	980	SPN		2	6					2	8
9	100	5	2015-01-16	3	1350	980	THR		14						14	14
9	100	6	2015-01-17	3	1350	982	BRO		7	12					7	19
9	100	6	2015-01-17	3	1350	982	BSH	8	2						2	10
9	100	6	2015-01-17	3	1350	982	SMA	215							0	215
9	100	6	2015-01-17	3	1350	982	SZV			1					0	1
9	100	6	2015-01-17	3	1350	982	THR		4						4	4
9	100	7	2015-01-18	3	1050	850	BRO		13	17					13	30
9	100	7	2015-01-18	3	1050	850	BSH	7							0	7
9	100	7	2015-01-18	3	1050	850	DCR			1					0	1
9	100	7	2015-01-18	3	1050	850	PLS			1					0	1
9	100	7	2015-01-18	3	1050	850	SMA	98							0	98
9	100	8	2015-01-19	3	1350	932	BRO		4	9					4	13
9	100	8	2015-01-19	3	1350	932	BSH	4							0	4
9	100	8	2015-01-19	3	1350	932	SMA	69							0	69
9	100	8	2015-01-19	3	1350	932	THR		2						2	2
9	100	9	2015-01-20	3	1350	900	BRO		2	5					2	7
9	100	9	2015-01-20	3	1350	900	BSH	2	2	3					2	7
9	100	9	2015-01-20	3	1350	900	SMA	116	30						30	146
10	11	1	2018-04-06	2	1181	468	BSH	14	0	1					0	15
10	11	1	2018-04-06	2	1181	468	SMA		0	1					0	1
10	11	2	2018-04-07	2	1253	574	BSH	62	3	3					3	68
10	11	2	2018-04-07	2	1253	574	SWO	1	0	0	0			0	0	1
10	11	3	2018-04-08	2	1237	742	BET	1	0	0	0			0	0	1
10	11	3	2018-04-08	2	1237	742	BSH	14	1	0					1	15
10	11	3	2018-04-08	2	1237	742	THR		0	1					0	1
10	11	4	2018-04-09	3	1171	740	BSH	3	0	0					0	3
10	11	4	2018-04-09	3	1171	740	SMA	1	0	0					0	1
10	11	4	2018-04-09	3	1171	740	SWO	1	0	0	0			0	0	1
10	11	4	2018-04-09	3	1171	740	THR		1	0					1	1
11	103	1	2015-12-24	1	1500	1000	BET	4		2					0	6
11	103	1	2015-12-24	1	1500	1000	BSH	8	388						388	396
11	103	1	2015-12-24	1	1500	1000	LAG	1							0	1
11	103	1	2015-12-24	1	1500	1000	THR			1					0	1
11	103	2	2015-12-25	1	1480	1000	BET	2	1						1	3
11	103	2	2015-12-25	1	1480	1000	BSH	12	151						151	163
11	103	2	2015-12-25	1	1480	1000	PLS		7						7	7
11	103	2	2015-12-25	1	1480	1000	SMA	3							0	3
11	103	3	2015-12-26	1	1464	1000	ALB	2							0	2
11	103	3	2015-12-26	1	1464	1000	BET	1							0	1
11	103	3	2015-12-26	1	1464	1000	BSH	23	180						180	203
11	103	3	2015-12-26	1	1464	1000	BRO		15						15	15
11	103	3	2015-12-26	1	1464	1000	SMA	7							0	7
11	103	3	2015-12-26	1	1464	1000	THR			1					0	1
11	103	4	2015-12-27	1	1340	1000	BET	1	1						1	2
11	103	4	2015-12-27	1	1340	1000	BSH	20	398						398	418
11	103	4	2015-12-27	1	1340	1000	PLS			3					0	3
11	103	4	2015-12-27	1	1340	1000	SMA	7							0	7
